# Supplementary material for: [1,3-Bis(diphenyl­phosphino)pentane-κ2 P,P′]tetra­carbonyl­chromium(0)
Source: Acta Crystallogr Sect E Struct Rep Online. 2009 Feb 4;65(Pt 3):m250–1. doi: 10.1107/S1600536809001202 (PMC2968563; doi:10.1107/S1600536809001202)
Supplement: Supplementary file 1 [file e-65-0m250-sup1.cif]

##############################################################################
###                                                                        ###
###        Electronic paper (Acta Crystallographica Section E)             ###
###                                                                        ###
##############################################################################
#                                                                            #
# This CIF contains the data in a paper accepted for publication in Acta     #
# Crystallographica Section E. It conforms to the requirements of Notes      #
# for Authors for Section E, and has been peer reviewed under the auspices   #
# of the IUCr Commission on Journals.                                        #
#                                                                            #
# Full details of the Crystallographic Information File format               #
# are given in the paper "The Crystallographic Information File (CIF):       #
# a New Standard Archive File for Crystallography" by S. R. Hall, F. H.      #
# Allen and I. D. Brown [Acta Cryst. (1991), A47, 655-685].                  #
#                                                                            #
# The current version of the core CIF dictionary is obtainable from          #
# ftp://ftp.iucr.org/pub/cif_core.dic. The current version number is 2.4.    #
#                                                                            #
# Software is freely available for graphical display of the structure(s) in  #
# this CIF.  For information consult the CIF home page http://www.iucr.org/  #
# cif/home.html                                                              #
#                                                                            #
# This file may be used for bona fide research purposes within the           #
# scientific community so long as proper attribution is given to the journal # 
# article from which it was obtained.                                        #
#                                                                            #
##############################################################################
                                             
data_I
_audit_creation_method     SHELXL-97
_chemical_name_systematic
;
[2,4-Bis(diphenylphosphino)pentane-
\k^2^<i>P</i>,<i>P</i>']tetracarbonylchromium(0)
;
_chemical_formula_moiety     'C33 H30 Cr1 O4 P2'
_chemical_formula_sum     'C33 H30 Cr O4 P2'
_chemical_formula_iupac     '[Cr (C29 H30 P2) (C O)4]'
_chemical_formula_weight     604.51
_symmetry_cell_setting     orthorhombic
_symmetry_space_group_name_H-M     'P 21 21 21'
_symmetry_space_group_name_Hall     'P 2ac 2ab'
loop_
    _symmetry_equiv_pos_as_xyz
    'x, y, z'
    '-x+1/2, -y, z+1/2'
    '-x, y+1/2, -z+1/2'
    'x+1/2, -y+1/2, -z'
_cell_length_a     13.3013(2)
_cell_length_b     14.2333(2)
_cell_length_c     15.6694(3)
_cell_angle_alpha     90.00
_cell_angle_beta     90.00
_cell_angle_gamma     90.00
_cell_volume     2966.55(8)
_cell_formula_units_Z     4
_cell_measurement_reflns_used     427
_cell_measurement_theta_min     2
_cell_measurement_theta_max     27.5
_cell_measurement_temperature     293(2)
_exptl_crystal_description     prism
_exptl_crystal_colour     'yellow'
_exptl_crystal_size_max     0.48
_exptl_crystal_size_mid     0.42
_exptl_crystal_size_min     0.28
_exptl_crystal_density_diffrn     1.354
_exptl_crystal_density_method     'not measured'
_exptl_crystal_F_000     1256
_exptl_absorpt_coefficient_mu     0.530
_exptl_absorpt_correction_type     'multi-scan'
_exptl_absorpt_process_details     '(SADABS; Sheldrick, 2001)'
_exptl_absorpt_correction_T_min     0.7851
_exptl_absorpt_correction_T_max     0.8659
_exptl_special_details
;
;
_diffrn_ambient_temperature     293(2)
_diffrn_radiation_type     MoK\a
_diffrn_radiation_wavelength     0.71073
_diffrn_radiation_source     'fine-focus sealed tube'
_diffrn_radiation_monochromator     graphite
_diffrn_measurement_device_type     'Siemens SMART CCD'
_diffrn_measurement_method     \w
_diffrn_reflns_number     24593
_diffrn_reflns_av_R_equivalents     0.0487
_diffrn_reflns_av_sigmaI/netI     0.0439
_diffrn_reflns_theta_min     1.93
_diffrn_reflns_theta_max     28.30
_diffrn_reflns_theta_full     28.30
_diffrn_measured_fraction_theta_max     0.999
_diffrn_measured_fraction_theta_full     0.999
_diffrn_reflns_limit_h_min     -17
_diffrn_reflns_limit_h_max     12
_diffrn_reflns_limit_k_min     -18
_diffrn_reflns_limit_k_max     18
_diffrn_reflns_limit_l_min     -18
_diffrn_reflns_limit_l_max     20
_refine_special_details
;
Refinement of <i>F</i>^2^ against ALL reflections. The weighted <i>R</i>-factor
<i>wR</i> and goodness of fit <i>S</i> are based on <i>F</i>^2^, conventional
<i>R</i>-factors <i>R</i> are based on <i>F</i>, with <i>F</i> set to zero for
negative <i>F</i>^2^. The threshold expression of <i>F</i>^2^ >
\s(<i>F</i>^2^) is used only for calculating <i>R</i>-factors(gt) <i>etc</i>.
and is not relevant to the choice of reflections for refinement.
<i>R</i>-factors based on <i>F</i>^2^ are statistically about twice as large
as those based on <i>F</i>, and <i>R</i>- factors based on ALL data will be
even larger.
;
_reflns_number_total     7364
_reflns_number_gt     6364
_reflns_threshold_expression     I>2\s(I)
_refine_ls_structure_factor_coef     Fsqd
_refine_ls_matrix_type     full
_refine_ls_R_factor_all     0.0409
_refine_ls_R_factor_gt     0.0306
_refine_ls_wR_factor_gt     0.0673
_refine_ls_wR_factor_ref     0.0721
_refine_ls_goodness_of_fit_ref     1.026
_refine_ls_restrained_S_all     1.026
_refine_ls_number_reflns     7364
_refine_ls_number_parameters     361
_refine_ls_number_restraints     0
_refine_ls_hydrogen_treatment     constr
_refine_ls_weighting_scheme     calc
_refine_ls_weighting_details
                 'calc w=1/[\s^2^(Fo^2^)+(0.0349P)^2^] where P=(Fo^2^+2Fc^2^)/3'
_atom_sites_solution_hydrogens     geom
_atom_sites_solution_primary     direct
_atom_sites_solution_secondary     difmap
_refine_ls_shift/su_max     0.001
_refine_ls_shift/su_mean     0.000
_refine_diff_density_max     0.189
_refine_diff_density_min     -0.295
_refine_ls_extinction_method     none
_refine_ls_abs_structure_details     'Flack (1983), 3256 Friedel pairs'
_refine_ls_abs_structure_Flack     -0.001(13)
loop_
    _atom_type_symbol
    _atom_type_description
    _atom_type_scat_dispersion_real
    _atom_type_scat_dispersion_imag
    _atom_type_scat_source
    'C' 'C' 0.0033 0.0016
                         'International Tables Vol C Tables 4.2.6.8 and 6.1.1.4'
    'H' 'H' 0.0000 0.0000
                         'International Tables Vol C Tables 4.2.6.8 and 6.1.1.4'
    'O' 'O' 0.0106 0.0060
                         'International Tables Vol C Tables 4.2.6.8 and 6.1.1.4'
    'P' 'P' 0.1023 0.0942
                         'International Tables Vol C Tables 4.2.6.8 and 6.1.1.4'
    'Cr' 'Cr' 0.3209 0.6236
                         'International Tables Vol C Tables 4.2.6.8 and 6.1.1.4'
_computing_data_collection     'SMART (Siemens, 1994)'
_computing_cell_refinement     'SAINT (Siemens, 1994)'
_computing_data_reduction     'SAINT (Siemens, 1994)'
_computing_structure_solution     'SHELXS86 (Sheldrick, 2008)'
_computing_structure_refinement     'SHELXL97 (Sheldrick, 2008)'
_computing_molecular_graphics     'ORTEP-3 for Windows (Farrugia, 1997)'
_computing_publication_material     'WinGX (Farrugia, 1999)'
loop_
    _atom_site_type_symbol
    _atom_site_label
    _atom_site_fract_x
    _atom_site_fract_y
    _atom_site_fract_z
    _atom_site_U_iso_or_equiv
    _atom_site_adp_type
    _atom_site_calc_flag
    _atom_site_refinement_flags
    _atom_site_occupancy
    _atom_site_disorder_assembly
    _atom_site_disorder_group
    Cr Cr1 0.21688(2) 0.11992(2) 0.931300(16) 0.03170(7) Uani d . 1 . .
    P P2 0.33880(3) 0.10714(3) 0.82130(3) 0.03095(10) Uani d . 1 . .
    P P3 0.10424(3) 0.01926(3) 0.85607(3) 0.03203(10) Uani d . 1 . .
    O O1 0.35830(13) 0.24334(14) 1.02996(12) 0.0745(5) Uani d . 1 . .
    O O2 0.07737(12) 0.14004(13) 1.08126(9) 0.0648(5) Uani d . 1 . .
    O O3 0.29780(14) -0.05494(12) 1.01576(10) 0.0644(4) Uani d . 1 . .
    O O4 0.11867(14) 0.29523(11) 0.85872(12) 0.0696(5) Uani d . 1 . .
    C C1 0.30535(15) 0.19547(15) 0.99132(13) 0.0448(5) Uani d . 1 . .
    C C2 0.12769(14) 0.13194(15) 1.02249(12) 0.0434(5) Uani d . 1 . .
    C C3 0.26815(15) 0.01112(15) 0.98236(11) 0.0417(4) Uani d . 1 . .
    C C4 0.15612(16) 0.22871(15) 0.88349(12) 0.0436(5) Uani d . 1 . .
    C C5 0.01810(14) 0.06112(14) 0.77239(11) 0.0382(4) Uani d . 1 . .
    C C6 0.05328(15) 0.12712(14) 0.71520(12) 0.0425(4) Uani d . 1 . .
    H H6 0.1137 0.1577 0.7262 0.051 Uiso calc R 1 . .
    C C7 0.00026(19) 0.14868(16) 0.64175(14) 0.0573(6) Uani d . 1 . .
    H H7 0.0263 0.1915 0.6028 0.069 Uiso calc R 1 . .
    C C8 -0.09146(19) 0.10630(19) 0.62657(14) 0.0642(7) Uani d . 1 . .
    H H8 -0.1276 0.1210 0.5776 0.077 Uiso calc R 1 . .
    C C9 -0.12896(18) 0.0428(2) 0.68371(15) 0.0625(7) Uani d . 1 . .
    H H9 -0.1911 0.0150 0.6736 0.075 Uiso calc R 1 . .
    C C10 -0.07513(16) 0.01932(17) 0.75678(14) 0.0513(5) Uani d . 1 . .
    H H10 -0.1012 -0.0241 0.7952 0.062 Uiso calc R 1 . .
    C C11 0.01881(13) -0.03718(14) 0.93242(12) 0.0390(4) Uani d . 1 . .
    C C12 -0.06244(15) 0.01504(18) 0.96266(13) 0.0523(5) Uani d . 1 . .
    H H12 -0.0752 0.0743 0.9401 0.063 Uiso calc R 1 . .
    C C13 -0.12452(17) -0.0206(2) 1.02619(15) 0.0691(8) Uani d . 1 . .
    H H13 -0.1788 0.0144 1.0459 0.083 Uiso calc R 1 . .
    C C14 -0.10527(18) -0.1081(2) 1.05985(14) 0.0720(8) Uani d . 1 . .
    H H14 -0.1470 -0.1322 1.1022 0.086 Uiso calc R 1 . .
    C C15 -0.0251(2) -0.1601(2) 1.03155(14) 0.0639(7) Uani d . 1 . .
    H H15 -0.0126 -0.2190 1.0548 0.077 Uiso calc R 1 . .
    C C16 0.03757(16) -0.12478(16) 0.96805(12) 0.0475(5) Uani d . 1 . .
    H H16 0.0922 -0.1600 0.9494 0.057 Uiso calc R 1 . .
    C C17 0.32879(14) 0.20310(13) 0.74299(11) 0.0356(4) Uani d . 1 . .
    C C18 0.29810(16) 0.19096(15) 0.65920(13) 0.0486(5) Uani d . 1 . .
    H H18 0.2886 0.1307 0.6378 0.058 Uiso calc R 1 . .
    C C19 0.2816(2) 0.26759(18) 0.60726(16) 0.0643(6) Uani d . 1 . .
    H H19 0.2594 0.2584 0.5516 0.077 Uiso calc R 1 . .
    C C20 0.29715(19) 0.35629(19) 0.63617(18) 0.0676(7) Uani d . 1 . .
    H H20 0.2856 0.4074 0.6006 0.081 Uiso calc R 1 . .
    C C21 0.33051(18) 0.37031(16) 0.71937(18) 0.0620(6) Uani d . 1 . .
    H H21 0.3426 0.4308 0.7392 0.074 Uiso calc R 1 . .
    C C22 0.34562(16) 0.29421(14) 0.77231(14) 0.0477(5) Uani d . 1 . .
    H H22 0.3672 0.3038 0.8281 0.057 Uiso calc R 1 . .
    C C23 0.47292(13) 0.11750(14) 0.84941(12) 0.0374(4) Uani d . 1 . .
    C C24 0.54190(15) 0.14519(15) 0.78829(14) 0.0488(5) Uani d . 1 . .
    H H24 0.5195 0.1622 0.7342 0.059 Uiso calc R 1 . .
    C C25 0.64357(16) 0.14802(18) 0.80620(17) 0.0592(6) Uani d . 1 . .
    H H25 0.6889 0.1676 0.7647 0.071 Uiso calc R 1 . .
    C C26 0.67731(16) 0.12194(17) 0.88523(16) 0.0590(6) Uani d . 1 . .
    H H26 0.7458 0.1230 0.8971 0.071 Uiso calc R 1 . .
    C C27 0.61055(17) 0.09426(16) 0.94707(16) 0.0577(6) Uani d . 1 . .
    H H27 0.6339 0.0768 1.0007 0.069 Uiso calc R 1 . .
    C C28 0.50785(15) 0.09223(15) 0.92967(14) 0.0477(5) Uani d . 1 . .
    H H28 0.4627 0.0739 0.9718 0.057 Uiso calc R 1 . .
    C C29 0.16603(14) -0.07883(12) 0.79726(11) 0.0348(4) Uani d . 1 . .
    H H29 0.2055 -0.1151 0.8385 0.042 Uiso calc R 1 . .
    C C30 0.09214(18) -0.14639(15) 0.75374(14) 0.0520(5) Uani d . 1 . .
    H H30A 0.0463 -0.1710 0.7954 0.078 Uiso calc R 1 . .
    H H30B 0.1287 -0.1972 0.7280 0.078 Uiso calc R 1 . .
    H H30C 0.0552 -0.1133 0.7106 0.078 Uiso calc R 1 . .
    C C31 0.23919(13) -0.04033(13) 0.72887(11) 0.0355(4) Uani d . 1 . .
    H H31A 0.2505 -0.0899 0.6874 0.043 Uiso calc R 1 . .
    H H31B 0.2054 0.0105 0.6993 0.043 Uiso calc R 1 . .
    C C32 0.34278(14) -0.00379(13) 0.75768(11) 0.0356(4) Uani d . 1 . .
    H H32 0.3806 0.0104 0.7056 0.043 Uiso calc R 1 . .
    C C33 0.40092(16) -0.08103(14) 0.80401(15) 0.0497(5) Uani d . 1 . .
    H H33A 0.4652 -0.0572 0.8216 0.074 Uiso calc R 1 . .
    H H33B 0.4104 -0.1334 0.7663 0.074 Uiso calc R 1 . .
    H H33C 0.3637 -0.1009 0.8533 0.074 Uiso calc R 1 . .
loop_
    _atom_site_aniso_label
    _atom_site_aniso_U_11
    _atom_site_aniso_U_22
    _atom_site_aniso_U_33
    _atom_site_aniso_U_12
    _atom_site_aniso_U_13
    _atom_site_aniso_U_23
    Cr1 0.02906(13) 0.03611(14) 0.02992(12) 0.00083(12) -0.00075(11)
                                                                    -0.00429(12)
    P2 0.0271(2) 0.0337(2) 0.0320(2) 0.00001(19) -0.00125(17) -0.00244(18)
    P3 0.0275(2) 0.0372(2) 0.0314(2) -0.00126(18) -0.00068(18) -0.00108(19)
    O1 0.0532(10) 0.0809(12) 0.0895(13) -0.0080(9) -0.0075(9) -0.0435(11)
    O2 0.0598(9) 0.0915(13) 0.0432(8) 0.0009(9) 0.0148(7) -0.0130(8)
    O3 0.0705(11) 0.0641(10) 0.0585(9) 0.0125(9) 0.0022(8) 0.0236(8)
    O4 0.0799(12) 0.0527(10) 0.0763(11) 0.0254(9) -0.0090(10) 0.0008(9)
    C1 0.0381(10) 0.0484(11) 0.0480(11) 0.0004(9) 0.0006(9) -0.0132(9)
    C2 0.0410(10) 0.0521(12) 0.0370(10) 0.0002(9) -0.0035(8) -0.0068(9)
    C3 0.0394(10) 0.0519(11) 0.0337(9) -0.0011(9) 0.0015(8) 0.0012(8)
    C4 0.0415(11) 0.0472(11) 0.0422(10) 0.0042(10) -0.0019(9) -0.0086(9)
    C5 0.0335(9) 0.0448(10) 0.0362(9) 0.0057(8) -0.0038(8) -0.0019(8)
    C6 0.0423(10) 0.0425(11) 0.0428(10) 0.0046(9) -0.0039(8) 0.0008(9)
    C7 0.0696(15) 0.0531(13) 0.0493(12) 0.0118(12) -0.0021(12) 0.0099(11)
    C8 0.0666(15) 0.0781(17) 0.0478(12) 0.0153(14) -0.0230(11) -0.0005(12)
    C9 0.0440(12) 0.0866(18) 0.0569(14) -0.0002(12) -0.0165(11) -0.0009(13)
    C10 0.0398(11) 0.0650(14) 0.0491(12) -0.0049(10) -0.0078(9) 0.0047(11)
    C11 0.0296(8) 0.0541(11) 0.0333(9) -0.0074(8) -0.0019(8) -0.0020(9)
    C12 0.0381(10) 0.0736(15) 0.0451(11) 0.0030(11) 0.0015(9) 0.0009(11)
    C13 0.0354(11) 0.124(2) 0.0482(12) 0.0020(14) 0.0072(10) 0.0005(15)
    C14 0.0499(13) 0.125(2) 0.0411(11) -0.0204(16) 0.0055(10) 0.0173(15)
    C15 0.0670(16) 0.0786(17) 0.0461(12) -0.0227(14) -0.0002(12) 0.0155(12)
    C16 0.0479(11) 0.0541(12) 0.0406(10) -0.0079(11) 0.0025(9) 0.0027(10)
    C17 0.0290(9) 0.0384(10) 0.0394(9) -0.0028(8) 0.0018(8) 0.0020(8)
    C18 0.0485(12) 0.0506(11) 0.0465(11) -0.0083(10) -0.0059(9) 0.0091(9)
    C19 0.0620(14) 0.0724(16) 0.0585(13) -0.0095(14) -0.0087(12) 0.0269(12)
    C20 0.0587(14) 0.0624(15) 0.0818(17) 0.0047(12) 0.0057(14) 0.0332(14)
    C21 0.0523(13) 0.0380(11) 0.0958(19) -0.0006(10) 0.0202(13) 0.0070(12)
    C22 0.0428(11) 0.0426(11) 0.0577(12) -0.0026(9) 0.0070(10) -0.0020(9)
    C23 0.0286(8) 0.0377(9) 0.0458(9) 0.0011(8) -0.0039(7) -0.0074(9)
    C24 0.0366(10) 0.0571(13) 0.0528(12) 0.0000(9) -0.0012(9) -0.0013(10)
    C25 0.0312(10) 0.0642(15) 0.0822(16) -0.0029(10) 0.0048(11) -0.0068(13)
    C26 0.0320(10) 0.0591(14) 0.0857(16) 0.0036(10) -0.0140(11) -0.0225(13)
    C27 0.0479(12) 0.0627(14) 0.0624(14) 0.0135(11) -0.0213(11) -0.0126(11)
    C28 0.0408(10) 0.0550(12) 0.0472(11) 0.0045(9) -0.0063(9) -0.0056(10)
    C29 0.0337(9) 0.0345(9) 0.0362(9) -0.0024(8) 0.0010(8) -0.0023(7)
    C30 0.0532(12) 0.0475(12) 0.0553(12) -0.0159(10) 0.0072(10) -0.0128(10)
    C31 0.0350(9) 0.0388(10) 0.0327(8) -0.0024(7) 0.0014(7) -0.0058(7)
    C32 0.0302(8) 0.0393(9) 0.0373(9) 0.0003(8) 0.0057(7) -0.0054(8)
    C33 0.0403(11) 0.0421(11) 0.0665(14) 0.0091(9) -0.0008(10) -0.0081(10)
_geom_special_details
;
All e.s.d.'s (except the e.s.d. in the dihedral angle between two l.s. planes)
are estimated using the full covariance matrix. The cell e.s.d.'s are taken
into account individually in the estimation of e.s.d.'s in distances, angles
and torsion angles; correlations between e.s.d.'s in cell parameters are only
used when they are defined by crystal symmetry. An approximate (isotropic)
treatment of cell e.s.d.'s is used for estimating e.s.d.'s involving l.s.
planes.
;
loop_
    _geom_bond_atom_site_label_1
    _geom_bond_atom_site_label_2
    _geom_bond_site_symmetry_2
    _geom_bond_distance
    _geom_bond_publ_flag
    Cr1 C1 . 1.851(2) Y
    Cr1 C2 . 1.8650(19) Y
    Cr1 C3 . 1.872(2) Y
    Cr1 C4 . 1.901(2) Y
    Cr1 P2 . 2.3736(5) Y
    Cr1 P3 . 2.3847(5) Y
    P2 C17 . 1.8409(19) ?
    P2 C23 . 1.8434(17) ?
    P2 C32 . 1.8680(18) ?
    P3 C11 . 1.8352(19) ?
    P3 C5 . 1.8405(18) ?
    P3 C29 . 1.8637(18) ?
    O1 C1 . 1.152(2) ?
    O2 C2 . 1.144(2) ?
    O3 C3 . 1.146(2) ?
    O4 C4 . 1.138(2) ?
    C5 C6 . 1.380(3) ?
    C5 C10 . 1.397(3) ?
    C6 C7 . 1.384(3) ?
    C6 H6 . 0.9300 ?
    C7 C8 . 1.382(3) ?
    C7 H7 . 0.9300 ?
    C8 C9 . 1.367(3) ?
    C8 H8 . 0.9300 ?
    C9 C10 . 1.391(3) ?
    C9 H9 . 0.9300 ?
    C10 H10 . 0.9300 ?
    C11 C16 . 1.389(3) ?
    C11 C12 . 1.395(3) ?
    C12 C13 . 1.389(3) ?
    C12 H12 . 0.9300 ?
    C13 C14 . 1.376(4) ?
    C13 H13 . 0.9300 ?
    C14 C15 . 1.371(4) ?
    C14 H14 . 0.9300 ?
    C15 C16 . 1.392(3) ?
    C15 H15 . 0.9300 ?
    C16 H16 . 0.9300 ?
    C17 C18 . 1.386(3) ?
    C17 C22 . 1.394(3) ?
    C18 C19 . 1.379(3) ?
    C18 H18 . 0.9300 ?
    C19 C20 . 1.357(4) ?
    C19 H19 . 0.9300 ?
    C20 C21 . 1.391(4) ?
    C20 H20 . 0.9300 ?
    C21 C22 . 1.379(3) ?
    C21 H21 . 0.9300 ?
    C22 H22 . 0.9300 ?
    C23 C24 . 1.384(3) ?
    C23 C28 . 1.388(3) ?
    C24 C25 . 1.382(3) ?
    C24 H24 . 0.9300 ?
    C25 C26 . 1.368(3) ?
    C25 H25 . 0.9300 ?
    C26 C27 . 1.372(3) ?
    C26 H26 . 0.9300 ?
    C27 C28 . 1.393(3) ?
    C27 H27 . 0.9300 ?
    C28 H28 . 0.9300 ?
    C29 C30 . 1.535(3) ?
    C29 C31 . 1.548(2) ?
    C29 H29 . 0.9800 ?
    C30 H30A . 0.9600 ?
    C30 H30B . 0.9600 ?
    C30 H30C . 0.9600 ?
    C31 C32 . 1.540(2) ?
    C31 H31A . 0.9700 ?
    C31 H31B . 0.9700 ?
    C32 C33 . 1.528(3) ?
    C32 H32 . 0.9800 ?
    C33 H33A . 0.9600 ?
    C33 H33B . 0.9600 ?
    C33 H33C . 0.9600 ?
loop_
    _geom_angle_atom_site_label_1
    _geom_angle_atom_site_label_2
    _geom_angle_atom_site_label_3
    _geom_angle_site_symmetry_1
    _geom_angle_site_symmetry_3
    _geom_angle
    _geom_angle_publ_flag
    C1 Cr1 C2 . . 87.81(8) n
    C1 Cr1 C3 . . 91.82(9) n
    C2 Cr1 C3 . . 88.86(9) n
    C1 Cr1 C4 . . 89.84(9) n
    C2 Cr1 C4 . . 87.52(9) n
    C3 Cr1 C4 . . 175.96(9) n
    C1 Cr1 P2 . . 88.80(6) n
    C2 Cr1 P2 . . 176.35(6) n
    C3 Cr1 P2 . . 89.89(6) n
    C4 Cr1 P2 . . 93.83(6) n
    C1 Cr1 P3 . . 178.55(7) n
    C2 Cr1 P3 . . 91.96(6) n
    C3 Cr1 P3 . . 86.74(6) n
    C4 Cr1 P3 . . 91.58(6) n
    P2 Cr1 P3 . . 91.389(18) Y
    C17 P2 C23 . . 99.78(9) ?
    C17 P2 C32 . . 105.87(8) ?
    C23 P2 C32 . . 99.66(8) ?
    C17 P2 Cr1 . . 112.20(6) ?
    C23 P2 Cr1 . . 118.79(6) ?
    C32 P2 Cr1 . . 118.14(6) ?
    C11 P3 C5 . . 102.74(9) ?
    C11 P3 C29 . . 105.52(9) ?
    C5 P3 C29 . . 99.48(9) ?
    C11 P3 Cr1 . . 109.25(6) ?
    C5 P3 Cr1 . . 123.28(7) ?
    C29 P3 Cr1 . . 114.67(6) ?
    O1 C1 Cr1 . . 178.18(18) ?
    O2 C2 Cr1 . . 176.29(17) ?
    O3 C3 Cr1 . . 177.93(18) ?
    O4 C4 Cr1 . . 176.72(18) ?
    C6 C5 C10 . . 118.50(18) ?
    C6 C5 P3 . . 118.16(14) ?
    C10 C5 P3 . . 122.65(16) ?
    C5 C6 C7 . . 121.2(2) ?
    C5 C6 H6 . . 119.4 ?
    C7 C6 H6 . . 119.4 ?
    C8 C7 C6 . . 119.8(2) ?
    C8 C7 H7 . . 120.1 ?
    C6 C7 H7 . . 120.1 ?
    C9 C8 C7 . . 119.9(2) ?
    C9 C8 H8 . . 120.1 ?
    C7 C8 H8 . . 120.1 ?
    C8 C9 C10 . . 120.7(2) ?
    C8 C9 H9 . . 119.7 ?
    C10 C9 H9 . . 119.7 ?
    C9 C10 C5 . . 119.9(2) ?
    C9 C10 H10 . . 120.0 ?
    C5 C10 H10 . . 120.0 ?
    C16 C11 C12 . . 118.76(19) ?
    C16 C11 P3 . . 122.94(15) ?
    C12 C11 P3 . . 117.91(16) ?
    C13 C12 C11 . . 120.6(2) ?
    C13 C12 H12 . . 119.7 ?
    C11 C12 H12 . . 119.7 ?
    C14 C13 C12 . . 119.6(2) ?
    C14 C13 H13 . . 120.2 ?
    C12 C13 H13 . . 120.2 ?
    C15 C14 C13 . . 120.6(2) ?
    C15 C14 H14 . . 119.7 ?
    C13 C14 H14 . . 119.7 ?
    C14 C15 C16 . . 120.2(3) ?
    C14 C15 H15 . . 119.9 ?
    C16 C15 H15 . . 119.9 ?
    C11 C16 C15 . . 120.2(2) ?
    C11 C16 H16 . . 119.9 ?
    C15 C16 H16 . . 119.9 ?
    C18 C17 C22 . . 118.39(18) ?
    C18 C17 P2 . . 124.08(15) ?
    C22 C17 P2 . . 117.33(15) ?
    C19 C18 C17 . . 120.5(2) ?
    C19 C18 H18 . . 119.7 ?
    C17 C18 H18 . . 119.7 ?
    C20 C19 C18 . . 121.0(2) ?
    C20 C19 H19 . . 119.5 ?
    C18 C19 H19 . . 119.5 ?
    C19 C20 C21 . . 119.7(2) ?
    C19 C20 H20 . . 120.2 ?
    C21 C20 H20 . . 120.2 ?
    C22 C21 C20 . . 119.8(2) ?
    C22 C21 H21 . . 120.1 ?
    C20 C21 H21 . . 120.1 ?
    C21 C22 C17 . . 120.6(2) ?
    C21 C22 H22 . . 119.7 ?
    C17 C22 H22 . . 119.7 ?
    C24 C23 C28 . . 118.61(17) ?
    C24 C23 P2 . . 119.95(14) ?
    C28 C23 P2 . . 121.31(15) ?
    C25 C24 C23 . . 121.1(2) ?
    C25 C24 H24 . . 119.4 ?
    C23 C24 H24 . . 119.4 ?
    C26 C25 C24 . . 119.8(2) ?
    C26 C25 H25 . . 120.1 ?
    C24 C25 H25 . . 120.1 ?
    C25 C26 C27 . . 120.3(2) ?
    C25 C26 H26 . . 119.8 ?
    C27 C26 H26 . . 119.8 ?
    C26 C27 C28 . . 120.1(2) ?
    C26 C27 H27 . . 119.9 ?
    C28 C27 H27 . . 119.9 ?
    C23 C28 C27 . . 120.0(2) ?
    C23 C28 H28 . . 120.0 ?
    C27 C28 H28 . . 120.0 ?
    C30 C29 C31 . . 108.47(15) ?
    C30 C29 P3 . . 113.99(14) ?
    C31 C29 P3 . . 110.76(13) ?
    C30 C29 H29 . . 107.8 ?
    C31 C29 H29 . . 107.8 ?
    P3 C29 H29 . . 107.8 ?
    C29 C30 H30A . . 109.5 ?
    C29 C30 H30B . . 109.5 ?
    H30A C30 H30B . . 109.5 ?
    C29 C30 H30C . . 109.5 ?
    H30A C30 H30C . . 109.5 ?
    H30B C30 H30C . . 109.5 ?
    C32 C31 C29 . . 118.62(15) ?
    C32 C31 H31A . . 107.7 ?
    C29 C31 H31A . . 107.7 ?
    C32 C31 H31B . . 107.7 ?
    C29 C31 H31B . . 107.7 ?
    H31A C31 H31B . . 107.1 ?
    C33 C32 C31 . . 110.44(16) ?
    C33 C32 P2 . . 111.66(13) ?
    C31 C32 P2 . . 114.61(12) ?
    C33 C32 H32 . . 106.5 ?
    C31 C32 H32 . . 106.5 ?
    P2 C32 H32 . . 106.5 ?
    C32 C33 H33A . . 109.5 ?
    C32 C33 H33B . . 109.5 ?
    H33A C33 H33B . . 109.5 ?
    C32 C33 H33C . . 109.5 ?
    H33A C33 H33C . . 109.5 ?
    H33B C33 H33C . . 109.5 ?
loop_
    _geom_torsion_atom_site_label_1
    _geom_torsion_atom_site_label_2
    _geom_torsion_atom_site_label_3
    _geom_torsion_atom_site_label_4
    _geom_torsion_site_symmetry_1
    _geom_torsion_site_symmetry_2
    _geom_torsion_site_symmetry_3
    _geom_torsion_site_symmetry_4
    _geom_torsion
    _geom_torsion_publ_flag
    C1 Cr1 P2 C17 . . . . -87.62(9) ?
    C3 Cr1 P2 C17 . . . . -179.44(9) ?
    C4 Cr1 P2 C17 . . . . 2.15(9) ?
    P3 Cr1 P2 C17 . . . . 93.82(7) ?
    C1 Cr1 P2 C23 . . . . 28.07(10) ?
    C3 Cr1 P2 C23 . . . . -63.75(10) ?
    C4 Cr1 P2 C23 . . . . 117.84(10) ?
    P3 Cr1 P2 C23 . . . . -150.49(8) ?
    C1 Cr1 P2 C32 . . . . 148.80(10) ?
    C3 Cr1 P2 C32 . . . . 56.98(9) ?
    C4 Cr1 P2 C32 . . . . -121.44(9) ?
    P3 Cr1 P2 C32 . . . . -29.76(7) ?
    C2 Cr1 P3 C11 . . . . -23.62(10) ?
    C3 Cr1 P3 C11 . . . . 65.13(9) ?
    C4 Cr1 P3 C11 . . . . -111.19(9) ?
    P2 Cr1 P3 C11 . . . . 154.94(7) ?
    C2 Cr1 P3 C5 . . . . 96.96(10) ?
    C3 Cr1 P3 C5 . . . . -174.29(9) ?
    C4 Cr1 P3 C5 . . . . 9.39(10) ?
    P2 Cr1 P3 C5 . . . . -84.48(8) ?
    C2 Cr1 P3 C29 . . . . -141.81(9) ?
    C3 Cr1 P3 C29 . . . . -53.06(9) ?
    C4 Cr1 P3 C29 . . . . 130.62(9) ?
    P2 Cr1 P3 C29 . . . . 36.75(7) ?
    C11 P3 C5 C6 . . . . 164.12(15) ?
    C29 P3 C5 C6 . . . . -87.46(16) ?
    Cr1 P3 C5 C6 . . . . 40.56(18) ?
    C11 P3 C5 C10 . . . . -25.5(2) ?
    C29 P3 C5 C10 . . . . 82.87(18) ?
    Cr1 P3 C5 C10 . . . . -149.11(15) ?
    C10 C5 C6 C7 . . . . -3.0(3) ?
    P3 C5 C6 C7 . . . . 167.71(16) ?
    C5 C6 C7 C8 . . . . 2.5(3) ?
    C6 C7 C8 C9 . . . . -0.6(4) ?
    C7 C8 C9 C10 . . . . -0.8(4) ?
    C8 C9 C10 C5 . . . . 0.2(4) ?
    C6 C5 C10 C9 . . . . 1.7(3) ?
    P3 C5 C10 C9 . . . . -168.63(18) ?
    C5 P3 C11 C16 . . . . 134.04(16) ?
    C29 P3 C11 C16 . . . . 30.26(18) ?
    Cr1 P3 C11 C16 . . . . -93.51(16) ?
    C5 P3 C11 C12 . . . . -53.21(17) ?
    C29 P3 C11 C12 . . . . -156.99(15) ?
    Cr1 P3 C11 C12 . . . . 79.24(15) ?
    C16 C11 C12 C13 . . . . -1.1(3) ?
    P3 C11 C12 C13 . . . . -174.20(17) ?
    C11 C12 C13 C14 . . . . 0.3(4) ?
    C12 C13 C14 C15 . . . . 0.4(4) ?
    C13 C14 C15 C16 . . . . -0.2(4) ?
    C12 C11 C16 C15 . . . . 1.3(3) ?
    P3 C11 C16 C15 . . . . 173.94(17) ?
    C14 C15 C16 C11 . . . . -0.6(3) ?
    C23 P2 C17 C18 . . . . 121.48(17) ?
    C32 P2 C17 C18 . . . . 18.42(19) ?
    Cr1 P2 C17 C18 . . . . -111.79(16) ?
    C23 P2 C17 C22 . . . . -63.80(17) ?
    C32 P2 C17 C22 . . . . -166.86(15) ?
    Cr1 P2 C17 C22 . . . . 62.93(16) ?
    C22 C17 C18 C19 . . . . -2.1(3) ?
    P2 C17 C18 C19 . . . . 172.58(18) ?
    C17 C18 C19 C20 . . . . 1.5(4) ?
    C18 C19 C20 C21 . . . . 0.2(4) ?
    C19 C20 C21 C22 . . . . -1.3(4) ?
    C20 C21 C22 C17 . . . . 0.7(3) ?
    C18 C17 C22 C21 . . . . 1.0(3) ?
    P2 C17 C22 C21 . . . . -174.05(17) ?
    C17 P2 C23 C24 . . . . -33.81(18) ?
    C32 P2 C23 C24 . . . . 74.30(18) ?
    Cr1 P2 C23 C24 . . . . -155.96(14) ?
    C17 P2 C23 C28 . . . . 150.40(17) ?
    C32 P2 C23 C28 . . . . -101.49(17) ?
    Cr1 P2 C23 C28 . . . . 28.25(19) ?
    C28 C23 C24 C25 . . . . -0.1(3) ?
    P2 C23 C24 C25 . . . . -176.02(18) ?
    C23 C24 C25 C26 . . . . 0.9(4) ?
    C24 C25 C26 C27 . . . . -0.9(4) ?
    C25 C26 C27 C28 . . . . 0.2(4) ?
    C24 C23 C28 C27 . . . . -0.6(3) ?
    P2 C23 C28 C27 . . . . 175.27(16) ?
    C26 C27 C28 C23 . . . . 0.5(3) ?
    C11 P3 C29 C30 . . . . 56.18(16) ?
    C5 P3 C29 C30 . . . . -49.99(16) ?
    Cr1 P3 C29 C30 . . . . 176.46(12) ?
    C11 P3 C29 C31 . . . . 178.84(12) ?
    C5 P3 C29 C31 . . . . 72.67(14) ?
    Cr1 P3 C29 C31 . . . . -60.89(13) ?
    C30 C29 C31 C32 . . . . -156.37(17) ?
    P3 C29 C31 C32 . . . . 77.82(19) ?
    C29 C31 C32 C33 . . . . 58.3(2) ?
    C29 C31 C32 P2 . . . . -68.9(2) ?
    C17 P2 C32 C33 . . . . 151.59(14) ?
    C23 P2 C32 C33 . . . . 48.44(15) ?
    Cr1 P2 C32 C33 . . . . -81.72(14) ?
    C17 P2 C32 C31 . . . . -81.88(14) ?
    C23 P2 C32 C31 . . . . 174.97(14) ?
    Cr1 P2 C32 C31 . . . . 44.80(15) ?
data_global
_journal_date_recd_electronic     2008-10-07
_journal_date_accepted     2009-01-10
_journal_name_full     'Acta Crystallographica, Section E'
_journal_year     2009
_journal_volume     65
_journal_issue      3
_journal_page_first     m250
_journal_page_last     m251
_journal_paper_category     QM
_journal_coeditor_code     KJ2106
_publ_contact_author_name     'Omar bin Shawkataly'
_publ_contact_author_address
;
Chemical Sciences Programme
Centre for Distance Education
Universiti Sains Malaysia
11800 USM, Penang
Malaysia
;
_publ_contact_author_email     'omarsa@usm.my'
_publ_contact_author_fax     '+60-4-657-6000'
_publ_contact_author_phone     '+60-4-653-3936'
_publ_section_title
;\
[2,4-Bis(diphenylphosphino)pentane-\k^2^<i>P</i>,<i>P</i>']\
tetracarbonylchromium(0)
;
loop_
    _publ_author_name
    _publ_author_footnote
    _publ_author_address
    'Shawkataly, Omar bin'
;
On secondment to: Multimedia University, Melaka Campus, Jalan Ayer Keroh Lama,
74750 Melaka, Malaysia.
;
;
Chemical Sciences Programme
Centre for Distance Education
Universiti Sains Malaysia
11800 USM, Penang
Malaysia
;
    'Thangadurai, Daniel T.' .
;
Chemical Sciences Programme
Centre for Distance Education
Universiti Sains Malaysia
11800 USM, Penang
Malaysia
;
    'Pankhi, Mohd. Aslam A.' .
;
Chemical Sciences Programme
Centre for Distance Education
Universiti Sains Malaysia
11800 USM, Penang
Malaysia
;
    'Shahinoor Dulal Islam, S. M.' .
;
Chemical Sciences Programme
Centre for Distance Education
Universiti Sains Malaysia
11800 USM, Penang
Malaysia
;
    'Hoong-Kun Fun' .
;
X-Ray Crystallography Unit
School of Physics
Universiti Sains Malaysia
11800 USM, Pulau Pinang
Malaysia
;
