# Supplementary material for: [1,3-Bis(diphenyl­phosphino)pentane-κ2 P,P′]tetra­carbonyl­chromium(0)
Source: Acta Crystallogr Sect E Struct Rep Online. 2009 Feb 4;65(Pt 3):m250–1. doi: 10.1107/S1600536809001202 (PMC2968563; doi:10.1107/S1600536809001202)
Supplement: Supplementary file 2 [file e-65-0m250-Isup2.hkl]

#
# h,k,l, Fc-squared, Fo-squared, sigma(Fo-squared) and status flag
#
data_I
_shelx_title ' d2 in P2(1)2(1)2(1)'
_shelx_refln_list_code          4
_shelx_F_calc_maximum      174.98
_exptl_crystal_F_000      1256.00
_reflns_d_resolution_high  0.7497
 
loop_
 _symmetry_equiv_pos_as_xyz
 'x, y, z'
 '-x+1/2, -y, z+1/2'
 '-x, y+1/2, -z+1/2'
 'x+1/2, -y+1/2, -z'
 
_cell_length_a    13.3013
_cell_length_b    14.2333
_cell_length_c    15.6694
_cell_angle_alpha  90.000
_cell_angle_beta   90.000
_cell_angle_gamma  90.000
 
_shelx_F_squared_multiplier     1.000
 
loop_
 _refln_index_h
 _refln_index_k
 _refln_index_l
 _refln_F_squared_calc
 _refln_F_squared_meas
 _refln_F_squared_sigma
 _refln_observed_status
   2   0   0     3666.09     3771.81     86.72 o
   4   0   0     8196.74     8138.16    184.70 o
   6   0   0     1716.26     1950.36     54.36 o
   8   0   0      309.60      349.69     17.85 o
  10   0   0      576.82      606.38     26.89 o
  12   0   0       17.04        4.87      8.60 o
  14   0   0       16.79       14.97     10.75 o
  16   0   0     1262.01     1235.46     72.89 o
   1   1   0    28723.14    25254.26    463.07 o
   2   1   0       14.50       16.53      2.61 o
   3   1   0     5355.17     5397.08     87.21 o
   4   1   0     6892.27     7127.20    114.70 o
   5   1   0     2570.46     2610.64     43.67 o
   6   1   0        2.22        5.18      3.27 o
   7   1   0       80.91      119.06      6.41 o
   8   1   0     2649.78     2619.29     63.00 o
   9   1   0        4.55        4.45      5.97 o
  10   1   0     1840.44     1930.50     48.39 o
  11   1   0      313.33      319.56     13.16 o
  12   1   0       11.48        9.63      6.33 o
  13   1   0      384.59      372.31     15.30 o
  14   1   0      101.97       96.03     10.08 o
  15   1   0      537.70      534.12     23.00 o
  16   1   0        2.17      -14.85     15.00 o
  17   1   0      798.34      733.01     37.14 o
   0   2   0    14960.43    14304.55    266.83 o
   1   2   0     2362.46     2368.35     39.90 o
   2   2   0     2348.36     2436.19     43.73 o
   3   2   0      425.31      441.38      9.89 o
   4   2   0        1.42        8.36      3.38 o
   5   2   0        3.83       14.41      3.44 o
   6   2   0     3447.47     3673.63     76.59 o
   7   2   0    11005.61    10876.17    220.26 o
   8   2   0      515.45      511.08     16.15 o
   9   2   0     4757.26     4629.98    108.26 o
  10   2   0      478.44      484.92     16.48 o
  11   2   0      458.03      495.26     17.09 o
  12   2   0       80.04       61.99      8.00 o
  13   2   0       78.12       89.32      9.13 o
  14   2   0      208.24      198.07     11.91 o
  15   2   0      437.09      436.41     24.86 o
  16   2   0       11.55       12.31     12.23 o
  17   2   0       13.49       39.93     18.34 o
   1   3   0       52.23       56.10      2.79 o
   2   3   0     4520.79     4736.26     83.43 o
   3   3   0      162.47      171.43      5.78 o
   4   3   0      969.20      934.72     17.47 o
   5   3   0     1100.38     1130.65     26.00 o
   6   3   0     1036.05      963.43     25.61 o
   7   3   0      522.49      465.45     14.90 o
   8   3   0     6391.84     6348.70    146.36 o
   9   3   0      766.11      829.87     23.74 o
  10   3   0     2135.55     2169.61     53.90 o
  11   3   0      145.87      149.52      9.53 o
  12   3   0       30.58       36.13      7.17 o
  13   3   0     1264.98     1217.09     33.96 o
  14   3   0      288.90      303.60     16.77 o
  15   3   0      101.81      116.73     13.27 o
  16   3   0       26.16       32.98     11.18 o
  17   3   0        9.36       30.84     14.84 o
   0   4   0    29887.85    30371.41    564.46 o
   1   4   0     2795.23     2876.98     39.55 o
   2   4   0      251.37      342.09     10.16 o
   3   4   0      818.84      799.95     16.48 o
   4   4   0     3758.89     3747.33     87.87 o
   5   4   0      265.59      268.28     10.16 o
   6   4   0      711.57      788.75     21.95 o
   7   4   0     1656.76     1714.41     42.87 o
   8   4   0     1385.62     1273.04     33.34 o
   9   4   0      641.31      641.54     19.68 o
  10   4   0        7.17        9.48      5.81 o
  11   4   0       46.02       57.97      7.47 o
  12   4   0      114.13      106.45      9.25 o
  13   4   0      549.21      540.01     19.14 o
  14   4   0      182.73      206.97     14.75 o
  15   4   0       42.19       36.84     10.66 o
  16   4   0      424.98      453.31     22.26 o
  17   4   0       29.26       32.04     14.68 o
   1   5   0     1370.30     1256.29     18.53 o
   2   5   0      818.08      906.63     19.20 o
   3   5   0       15.33        4.80      3.50 o
   4   5   0       42.73       54.49      5.20 o
   5   5   0      898.68     1003.68     31.17 o
   6   5   0      955.24      952.56     25.84 o
   7   5   0      872.64      854.38     23.91 o
   8   5   0        8.08        8.20      5.34 o
   9   5   0      347.49      349.80     13.48 o
  10   5   0      570.69      592.65     19.17 o
  11   5   0      210.50      199.93     10.98 o
  12   5   0     1579.24     1618.26     42.79 o
  13   5   0      851.59      865.63     31.11 o
  14   5   0       15.95       15.72      9.14 o
  15   5   0      547.52      585.96     25.33 o
  16   5   0       31.29       35.36     11.32 o
  17   5   0       66.82       53.20     15.86 o
   0   6   0      281.03      264.32      9.32 o
   1   6   0      932.86     1040.57     17.44 o
   2   6   0     1262.39     1249.12     24.41 o
   3   6   0      500.44      535.61     13.13 o
   4   6   0        7.98        6.19      4.21 o
   5   6   0     2093.25     2066.29     59.11 o
   6   6   0     1319.64     1332.56     40.31 o
   7   6   0     3607.11     3593.66     85.22 o
   8   6   0       13.33       17.52      5.92 o
   9   6   0     2278.44     2329.02     57.61 o
  10   6   0      101.76       95.25      8.54 o
  11   6   0      545.41      550.96     18.81 o
  12   6   0       83.81       72.41      8.61 o
  13   6   0       18.29       21.11      9.08 o
  14   6   0       20.03       26.31      9.83 o
  15   6   0      339.74      372.06     20.27 o
  16   6   0       85.24       69.71     12.86 o
   1   7   0      315.21      280.39      8.11 o
   2   7   0      188.15      193.58      7.76 o
   3   7   0      480.17      545.41     16.77 o
   4   7   0      333.45      343.60     12.26 o
   5   7   0      463.48      403.15     15.95 o
   6   7   0     2564.73     2462.65     70.02 o
   7   7   0     3564.01     3914.15    106.92 o
   8   7   0     2640.22     2656.18     64.93 o
   9   7   0        0.09        3.37      6.81 o
  10   7   0      451.65      475.55     17.06 o
  11   7   0      304.58      308.28     13.92 o
  12   7   0      248.44      260.97     16.00 o
  13   7   0       58.30       65.53     11.12 o
  14   7   0      134.00      158.29     14.70 o
  15   7   0       39.46       37.50     17.58 o
  16   7   0       46.44       84.07     13.76 o
   0   8   0    17737.56    17695.68    408.90 o
   1   8   0     2027.96     2010.08     40.87 o
   2   8   0      651.17      567.02     15.58 o
   3   8   0      973.64     1013.43     27.61 o
   4   8   0       55.73       62.75      6.31 o
   5   8   0      320.97      298.84     11.69 o
   6   8   0      349.20      371.52     15.72 o
   7   8   0      346.77      363.21     15.82 o
   8   8   0       54.89       45.91      6.53 o
   9   8   0       68.56       79.94      9.67 o
  10   8   0       54.56       42.68      7.63 o
  11   8   0      765.25      748.60     23.60 o
  12   8   0       73.42       82.30     11.05 o
  13   8   0       18.04       29.63      9.75 o
  14   8   0      106.49      109.10     13.06 o
  15   8   0       20.95       42.24     11.50 o
  16   8   0      385.09      433.59     29.22 o
   1   9   0     2761.38     2706.09     54.06 o
   2   9   0     1320.05     1296.34     33.28 o
   3   9   0      348.30      356.08     13.29 o
   4   9   0      921.05     1019.73     28.23 o
   5   9   0      170.81      175.79      9.46 o
   6   9   0       27.07       19.42      5.63 o
   7   9   0      256.30      251.61     12.85 o
   8   9   0       32.33       38.20     11.35 o
   9   9   0      217.92      206.69     17.80 o
  10   9   0       40.60       41.57     11.28 o
  11   9   0        4.77       22.16     12.31 o
  12   9   0        0.49       -0.92     12.21 o
  13   9   0      115.92      120.76     17.27 o
  14   9   0        1.71        8.65     11.67 o
  15   9   0      200.68      237.39     22.55 o
   0  10   0     1601.00     1519.93     55.82 o
   1  10   0      605.12      519.12     17.42 o
   2  10   0      975.42      942.91     31.40 o
   3  10   0     1559.08     1541.56     40.26 o
   4  10   0      947.63      975.04     31.69 o
   5  10   0       21.07       27.82      6.55 o
   6  10   0      154.82      153.30      9.08 o
   7  10   0     1212.22     1225.15     49.70 o
   8  10   0       36.37       27.47      8.70 o
   9  10   0      626.76      668.24     25.43 o
  10  10   0        3.36        2.44      7.93 o
  11  10   0       38.13       51.68     14.53 o
  12  10   0       91.07       93.08     16.61 o
  13  10   0       17.04       17.08     20.37 o
  14  10   0       14.41       -2.24     17.24 o
  15  10   0       13.59       27.84     14.57 o
   1  11   0       18.47       24.99      8.11 o
   2  11   0       22.22        4.26      9.21 o
   3  11   0       21.35       12.39      7.12 o
   4  11   0        8.79        6.76      6.22 o
   5  11   0      976.43      964.35     31.86 o
   6  11   0      143.84      142.06     11.79 o
   7  11   0      124.15      142.31     11.93 o
   8  11   0     2809.61     2786.56     80.49 o
   9  11   0       15.64       21.08      9.07 o
  10  11   0      529.95      600.15     25.18 o
  11  11   0       98.41      112.80     16.69 o
  12  11   0        6.36       -4.93     12.03 o
  13  11   0       62.42       81.58     17.05 o
  14  11   0      122.36      169.00     31.85 o
   0  12   0     2794.38     2889.37    100.08 o
   1  12   0       31.19       36.05      8.95 o
   2  12   0      807.21      850.36     29.64 o
   3  12   0      177.60      177.60     12.60 o
   4  12   0      361.35      361.94     17.48 o
   5  12   0     1418.77     1451.44     45.59 o
   6  12   0        5.97        5.36      7.49 o
   7  12   0      523.31      527.17     22.59 o
   8  12   0       92.32      104.89     12.00 o
   9  12   0      230.75      243.37     15.89 o
  10  12   0        0.19        1.73     15.43 o
  11  12   0        6.70       -3.49     12.57 o
  12  12   0      149.18      166.21     19.46 o
  13  12   0       63.85       79.85     21.38 o
   1  13   0      914.55      864.87     32.68 o
   2  13   0        5.45        3.18      7.53 o
   3  13   0      765.63      778.56     28.27 o
   4  13   0      124.42      119.76     11.74 o
   5  13   0      542.71      565.85     23.39 o
   6  13   0      335.33      308.17     16.87 o
   7  13   0      280.89      263.63     16.08 o
   8  13   0       34.71       29.50      9.78 o
   9  13   0        1.28        9.73     11.12 o
  10  13   0        0.14       -0.68      9.57 o
  11  13   0      132.79      144.19     19.26 o
  12  13   0      312.22      310.11     40.56 o
   0  14   0       40.40       50.31     15.96 o
   1  14   0       30.74       16.42      7.93 o
   2  14   0      187.32      176.55     13.49 o
   3  14   0        8.30        6.73      9.95 o
   4  14   0       42.98       29.63      9.21 o
   5  14   0      549.39      601.50     24.98 o
   6  14   0       19.61       22.12      9.79 o
   7  14   0       37.85       44.52     10.36 o
   8  14   0        3.59       -4.15      8.75 o
   9  14   0       49.49       39.17     10.97 o
  10  14   0        0.36      -10.02     11.80 o
  11  14   0      214.70      233.22     22.22 o
   1  15   0        1.34        4.44     10.70 o
   2  15   0      195.25      202.53     18.60 o
   3  15   0       10.02        3.34      8.70 o
   4  15   0      297.96      278.17     16.88 o
   5  15   0      263.70      281.24     22.75 o
   6  15   0      578.06      589.25     25.24 o
   7  15   0        4.79        7.00      9.53 o
   8  15   0      208.19      200.02     15.94 o
   9  15   0       34.83       24.40     13.80 o
  10  15   0        7.86       -2.16     12.60 o
   0  16   0      182.72      187.12     24.58 o
   1  16   0      172.32      178.45     17.51 o
   2  16   0      265.95      291.41     17.32 o
   3  16   0        0.67       -3.24     10.44 o
   4  16   0      188.71      193.60     15.25 o
   5  16   0      168.40      175.10     15.01 o
   6  16   0        7.73       15.54     10.44 o
   7  16   0      137.49      131.50     14.42 o
   8  16   0      104.33       87.96     17.39 o
   9  16   0       22.56       37.36     15.34 o
   1  17   0      268.97      249.97     20.30 o
   2  17   0      136.53      133.70     14.00 o
   3  17   0       63.61       64.90     11.84 o
   4  17   0        5.20        0.85      9.08 o
   5  17   0       13.64        2.60     11.92 o
   6  17   0       58.60       48.47     15.21 o
   7  17   0       73.78       78.21     16.61 o
   0  18   0        1.22       25.27     20.26 o
   1  18   0      209.01      187.71     19.63 o
   2  18   0       60.39       66.36     16.04 o
   3  18   0      137.58      137.88     14.98 o
   4  18   0       50.32       42.00     12.14 o
   5  18   0        0.51       14.76     16.39 o
   1   0   1      500.77      412.67     31.93 o
   2   0   1     7188.04     7043.79    129.86 o
   3   0   1    11159.99    10834.29    163.90 o
   4   0   1      267.33      256.46      6.10 o
   5   0   1     5341.50     5699.50     87.53 o
   6   0   1      778.42      711.27     14.98 o
   7   0   1     2954.65     3036.56     64.13 o
   8   0   1     4629.88     4319.44    100.88 o
   9   0   1     5661.33     5504.34    127.63 o
  10   0   1     1356.34     1403.00     36.67 o
  11   0   1       29.01       35.01      6.90 o
  12   0   1       49.26       45.21      7.28 o
  13   0   1       84.10       86.03      9.07 o
  14   0   1       43.29       35.87      8.16 o
  15   0   1       60.67       62.98     10.85 o
  16   0   1        0.42       20.58     17.29 o
  17   0   1       19.50       28.10     18.36 o
 -17   1   1      136.07      126.18     21.78 o
 -16   1   1      132.81      130.32     17.43 o
 -15   1   1       94.32       87.79     11.54 o
 -14   1   1      229.62      239.76     12.76 o
 -13   1   1       44.36       33.55      7.47 o
 -12   1   1      335.19      335.25     14.02 o
 -11   1   1      239.57      247.00     11.61 o
 -10   1   1     1261.62     1299.12     34.34 o
  -9   1   1     1098.11     1028.08     27.91 o
  -8   1   1      929.30      866.19     24.01 o
  -7   1   1     2923.29     2942.26     62.23 o
  -6   1   1     1666.95     1753.04     34.91 o
  -5   1   1     2848.17     2916.78     46.00 o
  -4   1   1     3652.54     3773.90     58.60 o
  -3   1   1     5764.34     5688.76     87.01 o
  -2   1   1     4747.23     4865.29     79.20 o
  -1   1   1    10862.71    10576.75    171.02 o
   0   1   1    11086.82     9291.00    477.21 o
   1   1   1    10851.64    10609.44    171.54 o
   2   1   1     4758.78     4149.77    298.06 o
   3   1   1     6063.72     5424.75    253.66 o
   4   1   1     3742.31     3830.36     63.69 o
   5   1   1     2716.59     2795.14     46.55 o
   6   1   1     1745.00     1802.78     35.92 o
   7   1   1     2698.95     2719.32     53.22 o
   8   1   1      886.01      776.10     19.50 o
   9   1   1     1121.38     1067.38     28.84 o
  10   1   1     1176.99     1231.32     32.92 o
  11   1   1      258.19      280.07     12.38 o
  12   1   1      386.93      394.74     15.32 o
  13   1   1       35.35       36.18      7.64 o
  14   1   1      236.85      244.40     13.02 o
  15   1   1       92.05       91.08     21.05 o
  16   1   1      112.24      129.33     16.33 o
  17   1   1      142.34      134.61     18.72 o
 -17   2   1      168.69      159.33     19.04 o
 -16   2   1      156.78      160.54     14.43 o
 -15   2   1      455.95      484.44     22.07 o
 -14   2   1       50.46       46.22     10.08 o
 -13   2   1      301.50      295.89     13.64 o
 -12   2   1      585.39      585.55     19.46 o
 -11   2   1      225.37      254.65     11.87 o
 -10   2   1       99.72      107.49      8.31 o
  -9   2   1      519.86      527.40     16.84 o
  -8   2   1      135.10      159.38      8.48 o
  -7   2   1     1372.52     1520.87     39.00 o
  -6   2   1     3291.19     3426.07     65.34 o
  -5   2   1      479.35      502.60     10.70 o
  -4   2   1     1932.63     2010.80     34.38 o
  -3   2   1     1069.05     1132.79     20.25 o
  -2   2   1     1136.31     1136.91     21.65 o
  -1   2   1    16160.18    14542.61    535.83 o
   0   2   1    19993.36    19194.93    275.07 o
   1   2   1    16662.95    16032.26    274.24 o
   2   2   1     1165.03     1083.47     50.08 o
   3   2   1     1163.00      878.26    143.44 o
   4   2   1     1968.11     1946.33     67.82 o
   5   2   1      543.35      560.21     13.26 o
   6   2   1     3300.84     3501.76     66.89 o
   7   2   1     1382.31     1487.52     33.37 o
   8   2   1      128.60      147.67      7.33 o
   9   2   1      498.19      491.75     16.26 o
  10   2   1      110.44      110.30      8.45 o
  11   2   1      245.72      263.96     12.12 o
  12   2   1      557.77      545.10     18.63 o
  13   2   1      320.28      331.79     14.29 o
  14   2   1       59.04       65.81      8.90 o
  15   2   1      444.03      473.31     21.82 o
  16   2   1      151.22      159.09     18.37 o
  17   2   1      159.91      196.67     20.43 o
 -17   3   1      109.30      100.40     16.42 o
 -16   3   1      219.85      246.87     16.83 o
 -15   3   1       91.39      110.84     16.62 o
 -14   3   1      199.65      220.00     15.01 o
 -13   3   1      210.75      213.17     11.80 o
 -12   3   1      782.45      773.34     23.73 o
 -11   3   1      757.58      775.57     23.24 o
 -10   3   1      142.55      132.80      8.69 o
  -9   3   1      272.63      288.55     11.72 o
  -8   3   1      223.47      235.53     10.24 o
  -7   3   1     3083.99     3046.71     72.31 o
  -6   3   1     1442.67     1395.22     35.12 o
  -5   3   1     1898.10     1827.87     69.81 o
  -4   3   1     4099.74     4065.45     67.11 o
  -3   3   1     2438.89     2523.01     48.94 o
  -2   3   1     3895.88     3907.77     68.81 o
  -1   3   1     4561.30     4091.64    257.02 o
   0   3   1     1004.97     1013.32     15.62 o
   1   3   1     4416.83     4460.30     73.31 o
   2   3   1     3572.94     2634.05    457.59 o
   3   3   1     2330.35     1549.21    372.59 o
   4   3   1     4184.82     3516.72    343.96 o
   5   3   1     1872.14     1884.34     41.07 o
   6   3   1     1458.67     1471.89     33.13 o
   7   3   1     3226.12     3135.79     74.45 o
   8   3   1      212.33      227.35     10.17 o
   9   3   1      248.98      250.08     11.07 o
  10   3   1      122.08      124.08      8.72 o
  11   3   1      748.99      747.23     22.75 o
  12   3   1      864.02      847.65     25.40 o
  13   3   1      201.51      204.73     11.74 o
  14   3   1      177.00      177.83     11.61 o
  15   3   1       90.47       88.33     11.71 o
  16   3   1      199.23      208.59     19.06 o
  17   3   1      110.95      150.19     18.66 o
 -17   4   1       52.93       50.01     14.56 o
 -16   4   1       85.51      111.02     13.12 o
 -15   4   1      217.02      231.40     15.99 o
 -14   4   1      113.26      119.05     12.30 o
 -13   4   1       29.99       38.71      9.84 o
 -12   4   1      940.22      933.96     27.24 o
 -11   4   1      318.88      316.60     13.21 o
 -10   4   1      802.17      797.49     23.43 o
  -9   4   1      300.21      317.39     12.48 o
  -8   4   1     1875.30     1846.90     46.00 o
  -7   4   1     2226.39     2217.53     53.93 o
  -6   4   1     3569.06     3394.36     79.90 o
  -5   4   1     1360.05     1373.77     34.59 o
  -4   4   1     4497.03     4625.43    107.57 o
  -3   4   1     2076.66     2184.35     43.10 o
  -2   4   1     6685.18     3494.59   1278.02 o
  -1   4   1     7043.97     7338.37    107.19 o
   0   4   1     1270.08     1250.49     19.05 o
   1   4   1     7173.12     7350.35    107.17 o
   2   4   1     6791.40     5715.10    613.05 o
   3   4   1     2085.85     1510.15    270.81 o
   4   4   1     4748.96     3560.61    821.69 o
   5   4   1     1298.29     1284.43     29.28 o
   6   4   1     3472.30     3282.15     77.56 o
   7   4   1     2332.52     2369.88     57.58 o
   8   4   1     1771.00     1791.70     44.99 o
   9   4   1      329.22      362.37     13.79 o
  10   4   1      851.72      836.31     24.44 o
  11   4   1      334.78      337.81     13.97 o
  12   4   1      951.61      980.82     28.44 o
  13   4   1       30.45       28.71      7.63 o
  14   4   1      114.66      134.71     12.80 o
  15   4   1      207.64      213.92     15.42 o
  16   4   1       85.23       79.07     15.25 o
  17   4   1       56.43       69.79     16.51 o
 -17   5   1       24.56       15.19     13.52 o
 -16   5   1       48.14       39.97     26.11 o
 -15   5   1       62.81       57.36     12.39 o
 -14   5   1      364.77      346.57     18.47 o
 -13   5   1       92.99      108.11     12.74 o
 -12   5   1      301.86      311.34     13.82 o
 -11   5   1     1080.19     1114.72     31.01 o
 -10   5   1       66.60       68.61      7.58 o
  -9   5   1      778.88      781.32     22.77 o
  -8   5   1      209.54      189.28      9.46 o
  -7   5   1     2774.02     2679.41     64.46 o
  -6   5   1     2101.51     2144.94     52.27 o
  -5   5   1     1745.22     1724.95     49.70 o
  -4   5   1     1213.05     1318.02     38.56 o
  -3   5   1     3175.86     2775.43    263.18 o
  -2   5   1     3942.86     3788.32     59.72 o
  -1   5   1     2840.25     3094.13     46.62 o
   0   5   1      745.09      801.50     13.14 o
   1   5   1     2954.16     3196.99     48.01 o
   2   5   1     3985.72     4025.50     63.30 o
   3   5   1     3266.77     3057.19    202.68 o
   4   5   1     1265.05     1140.21    140.50 o
   5   5   1     1719.26     1618.90     97.66 o
   6   5   1     2127.11     2244.14     54.77 o
   7   5   1     2733.46     2654.82     64.12 o
   8   5   1      231.95      219.15     10.41 o
   9   5   1      798.28      794.01     20.85 o
  10   5   1       83.23       84.07      8.32 o
  11   5   1     1128.90     1176.92     32.54 o
  12   5   1      299.85      304.12     13.71 o
  13   5   1       84.77       87.64      9.17 o
  14   5   1      398.01      396.74     19.76 o
  15   5   1       54.80       78.42     11.90 o
  16   5   1       56.72       74.69     12.53 o
  17   5   1       20.71        9.44     13.24 o
 -16   6   1      121.92      112.75     13.91 o
 -15   6   1      542.46      562.38     25.39 o
 -14   6   1       71.71       65.56     11.42 o
 -13   6   1      268.52      285.59     16.59 o
 -12   6   1       41.34       55.82     10.20 o
 -11   6   1      409.97      425.23     15.94 o
 -10   6   1      846.44      841.95     24.73 o
  -9   6   1      531.92      511.39     17.13 o
  -8   6   1       76.22       86.14      7.58 o
  -7   6   1       82.75       90.94     13.07 o
  -6   6   1     1266.17     1289.60     39.05 o
  -5   6   1     2043.73     2047.78     57.87 o
  -4   6   1      761.18      758.54     21.22 o
  -3   6   1      766.91      577.79    116.07 o
  -2   6   1      775.74      760.60     17.22 o
  -1   6   1     4801.76     4810.57     80.09 o
   0   6   1     3062.94     3152.59     50.24 o
   1   6   1     4684.06     4439.23    108.53 o
   2   6   1      842.37      830.48     18.80 o
   3   6   1      863.64      893.97     19.91 o
   4   6   1      780.76      758.08     28.65 o
   5   6   1     2149.03     2077.51     59.19 o
   6   6   1     1238.33     1312.92     39.89 o
   7   6   1       88.92       84.15      7.41 o
   8   6   1       87.76      101.13      8.09 o
   9   6   1      567.97      579.67     16.71 o
  10   6   1      875.89      852.68     25.22 o
  11   6   1      370.20      380.00     15.09 o
  12   6   1       47.91       33.28      7.55 o
  13   6   1      261.76      275.23     16.34 o
  14   6   1       74.11       74.63     11.41 o
  15   6   1      556.83      564.40     25.07 o
  16   6   1      123.96      114.67     14.41 o
 -16   7   1      152.57      199.71     21.37 o
 -15   7   1      154.04      194.25     15.92 o
 -14   7   1      446.64      457.40     21.92 o
 -13   7   1      113.10      119.31     12.51 o
 -12   7   1      254.27      240.78     15.29 o
 -11   7   1      523.06      519.50     18.21 o
 -10   7   1       55.90       56.07      7.70 o
  -9   7   1     1432.23     1460.58     38.45 o
  -8   7   1      922.52      955.89     26.99 o
  -7   7   1     1635.13     1592.55     47.15 o
  -6   7   1     1570.79     1678.08     73.95 o
  -5   7   1      320.19      362.12     15.07 o
  -4   7   1      671.38      474.40     90.42 o
  -3   7   1     1505.12     1389.16     35.90 o
  -2   7   1     2775.37     2658.67     57.86 o
  -1   7   1     3684.97     3641.70     77.94 o
   0   7   1     5639.37     5767.43    102.46 o
   1   7   1     3827.17     3801.97     68.68 o
   2   7   1     2589.78     2467.55     49.22 o
   3   7   1     1491.81     1342.69     35.17 o
   4   7   1      720.68      658.42     19.22 o
   5   7   1      290.38      334.13     13.81 o
   6   7   1     1523.20     1483.29     53.54 o
   7   7   1     1705.38     1695.07     38.52 o
   8   7   1      958.04      959.07     27.07 o
   9   7   1     1364.70     1428.73     38.04 o
  10   7   1       68.88       75.49      8.22 o
  11   7   1      481.76      479.94     17.64 o
  12   7   1      214.57      216.52     12.20 o
  13   7   1      130.39      126.73     12.88 o
  14   7   1      409.46      431.26     21.42 o
  15   7   1      161.08      184.09     15.86 o
  16   7   1      175.42      188.13     16.27 o
 -16   8   1       21.14       25.97     15.38 o
 -15   8   1      120.99      119.87     18.54 o
 -14   8   1       10.40       11.07     11.88 o
 -13   8   1       84.90      101.75     12.23 o
 -12   8   1      187.01      178.81     13.93 o
 -11   8   1      122.79      110.56     11.73 o
 -10   8   1      460.88      443.54     16.40 o
  -9   8   1      684.41      676.82     24.76 o
  -8   8   1     2046.98     2057.21     51.83 o
  -7   8   1     2723.32     2673.23     76.27 o
  -6   8   1     2240.39     2255.14     65.05 o
  -5   8   1      225.21      231.85     10.49 o
  -4   8   1     1440.21     1497.05     38.85 o
  -3   8   1      881.06      919.19     25.67 o
  -2   8   1     1589.98     1622.09     37.05 o
  -1   8   1       69.28       64.28      5.69 o
   0   8   1       77.73       80.24      5.63 o
   1   8   1       84.19       78.94      5.46 o
   2   8   1     1552.02     1620.55     33.88 o
   3   8   1      939.63     1015.03     32.13 o
   4   8   1     1370.52     1371.33     41.47 o
   5   8   1      235.26      239.90     12.68 o
   6   8   1     2312.70     2360.54     83.06 o
   7   8   1     2660.59     2602.91     91.16 o
   8   8   1     2109.76     2079.38     52.11 o
   9   8   1      694.44      672.97     24.87 o
  10   8   1      418.82      416.11     16.28 o
  11   8   1      139.79      142.63     10.42 o
  12   8   1      157.48      158.65     13.37 o
  13   8   1       77.56       70.92     11.25 o
  14   8   1       14.08        9.24      9.93 o
  15   8   1      114.83      115.12     14.21 o
  16   8   1       19.76        5.66     10.94 o
 -15   9   1       38.39       36.48     14.27 o
 -14   9   1      202.04      212.46     21.41 o
 -13   9   1       13.19        1.03     17.26 o
 -12   9   1        9.28       -3.09     10.63 o
 -11   9   1      467.99      460.53     26.38 o
 -10   9   1      154.01      149.18     11.99 o
  -9   9   1      842.28      847.46     29.43 o
  -8   9   1     1150.84     1150.34     31.64 o
  -7   9   1     1351.66     1309.77     40.90 o
  -6   9   1      716.76      718.68     21.80 o
  -5   9   1      208.77      203.40      9.97 o
  -4   9   1      175.66      202.69     11.47 o
  -3   9   1      454.69      453.29     15.54 o
  -2   9   1      797.55      785.92     33.19 o
  -1   9   1       13.45       17.26      4.79 o
   0   9   1      555.35      560.09     16.01 o
   1   9   1        8.91       13.64      4.93 o
   2   9   1      745.12      816.80     21.42 o
   3   9   1      456.74      441.41     17.87 o
   4   9   1      191.60      200.35     11.80 o
   5   9   1      221.59      231.08     12.84 o
   6   9   1      669.37      650.54     23.90 o
   7   9   1     1409.68     1387.08     43.22 o
   8   9   1     1152.14     1199.01     48.24 o
   9   9   1      788.18      847.39     37.63 o
  10   9   1      139.30      125.14     11.53 o
  11   9   1      436.64      448.59     20.15 o
  12   9   1       11.06        8.71     10.88 o
  13   9   1       16.40       11.59      9.48 o
  14   9   1      220.66      232.82     17.27 o
  15   9   1       35.36       45.06     13.12 o
 -15  10   1      195.12      212.48     22.06 o
 -14  10   1       22.65       50.25     21.87 o
 -13  10   1      225.72      232.49     21.10 o
 -12  10   1       18.41       38.28     13.20 o
 -11  10   1      273.99      289.58     22.01 o
 -10  10   1      118.42      119.98     16.12 o
  -9  10   1      276.10      289.30     18.47 o
  -8  10   1      268.35      274.63     19.72 o
  -7  10   1     1244.99     1222.14     33.70 o
  -6  10   1       57.55       73.79      7.74 o
  -5  10   1      390.68      388.81     14.74 o
  -4  10   1      384.32      374.11     14.35 o
  -3  10   1      547.58      529.22     17.65 o
  -2  10   1       20.77       11.83      5.05 o
  -1  10   1     4424.80     4448.07    106.07 o
   0  10   1     2352.09     2354.32     52.30 o
   1  10   1     4311.60     4409.97    158.55 o
   2  10   1       20.75       12.46     11.02 o
   3  10   1      472.77      461.68     22.72 o
   4  10   1      361.97      359.28     16.35 o
   5  10   1      342.03      337.86     16.09 o
   6  10   1       71.21       67.18      9.38 o
   7  10   1     1240.57     1209.53     47.33 o
   8  10   1      258.60      273.83     15.37 o
   9  10   1      263.91      275.51     13.25 o
  10  10   1      124.80      117.48     17.85 o
  11  10   1      258.58      329.08     24.06 o
  12  10   1       13.84       31.34     13.85 o
  13  10   1      260.94      282.09     22.88 o
  14  10   1       19.73       36.76     18.38 o
  15  10   1      217.12      254.95     23.49 o
 -14  11   1       60.20      112.85     29.85 o
 -13  11   1       84.19       92.49     17.13 o
 -12  11   1      124.98      145.53     18.31 o
 -11  11   1       37.75       50.25     13.93 o
 -10  11   1      219.07      238.34     20.30 o
  -9  11   1       52.36       45.53     10.15 o
  -8  11   1       59.94       70.85     10.70 o
  -7  11   1        7.96        8.44      8.18 o
  -6  11   1      276.52      289.33     15.75 o
  -5  11   1      506.96      503.22     17.70 o
  -4  11   1      460.97      480.06     17.11 o
  -3  11   1      208.43      209.38     11.03 o
  -2  11   1     2035.37     1972.61     67.75 o
  -1  11   1     2779.33     2732.12     67.66 o
   0  11   1     3829.20     3825.85     82.32 o
   1  11   1     2797.87     2742.39     67.07 o
   2  11   1     1915.04     1932.92     56.96 o
   3  11   1      232.32      233.86     13.51 o
   4  11   1      424.04      426.75     18.69 o
   5  11   1      555.02      547.82     27.59 o
   6  11   1      260.38      271.74     14.92 o
   7  11   1       14.47       16.50      8.29 o
   8  11   1       56.76       67.21     16.76 o
   9  11   1       47.24       39.37      8.81 o
  10  11   1      205.93      210.22     12.35 o
  11  11   1       31.47       25.43      9.65 o
  12  11   1      142.23      155.07     18.33 o
  13  11   1       74.67       75.46     32.82 o
  14  11   1       77.12      126.01     19.09 o
 -13  12   1       10.16       11.38     13.88 o
 -12  12   1      151.51      144.55     14.94 o
 -11  12   1      148.52      138.81     14.04 o
 -10  12   1      413.54      467.02     22.39 o
  -9  12   1      455.54      452.69     26.31 o
  -8  12   1      210.04      194.50     14.84 o
  -7  12   1      266.41      272.61     15.88 o
  -6  12   1      370.79      380.71     18.50 o
  -5  12   1       13.96       20.84      8.54 o
  -4  12   1      612.95      638.33     20.94 o
  -3  12   1       88.45       86.99      8.63 o
  -2  12   1      527.37      523.80     18.24 o
  -1  12   1      400.61      400.66     15.71 o
   0  12   1     1743.67     1771.71     45.98 o
   1  12   1      399.42      421.35     25.95 o
   2  12   1      516.74      515.24     20.93 o
   3  12   1      102.97      114.69     10.79 o
   4  12   1      687.58      685.87     25.66 o
   5  12   1       15.30        7.16      7.56 o
   6  12   1      336.73      314.57     16.88 o
   7  12   1      276.56      283.14     16.11 o
   8  12   1      240.89      245.88     15.67 o
   9  12   1      455.81      434.06     20.69 o
  10  12   1      440.26      482.80     22.29 o
  11  12   1      153.73      190.65     19.89 o
  12  12   1      135.38      147.10     18.32 o
  13  12   1       12.82       11.96     18.35 o
 -12  13   1       33.21       52.80     16.12 o
 -11  13   1      111.32      110.06     13.87 o
 -10  13   1       38.40       55.45     11.73 o
  -9  13   1      624.22      631.37     26.45 o
  -8  13   1      364.98      367.66     19.56 o
  -7  13   1      484.20      491.22     22.59 o
  -6  13   1       70.95       81.75     10.92 o
  -5  13   1      271.21      297.94     16.45 o
  -4  13   1       69.37       64.63      9.92 o
  -3  13   1       66.23       69.33      8.50 o
  -2  13   1      270.48      253.97     14.55 o
  -1  13   1        5.51        6.20      8.82 o
   0  13   1      104.10      114.07     10.86 o
   1  13   1        6.61        6.26      7.85 o
   2  13   1      244.91      236.41     14.40 o
   3  13   1       86.13       84.10     10.72 o
   4  13   1       54.56       58.58     10.03 o
   5  13   1      276.02      289.58     16.35 o
   6  13   1       74.15       63.95     10.82 o
   7  13   1      447.62      446.03     20.90 o
   8  13   1      361.19      351.36     18.59 o
   9  13   1      631.78      634.00     26.20 o
  10  13   1       36.41       63.89     15.81 o
  11  13   1      114.30      123.00     18.57 o
  12  13   1       33.50       40.07     15.80 o
 -11  14   1       46.68       50.31     15.39 o
 -10  14   1       52.67       53.33     12.34 o
  -9  14   1       76.84       81.13     15.18 o
  -8  14   1      247.50      270.42     21.35 o
  -7  14   1      103.85       89.90     12.56 o
  -6  14   1      150.70      141.01     12.99 o
  -5  14   1       66.30       67.23     11.18 o
  -4  14   1      280.17      285.72     16.51 o
  -3  14   1      205.05      223.35     14.79 o
  -2  14   1      120.05      106.28     11.29 o
  -1  14   1       51.69       46.61     13.07 o
   0  14   1        1.46       -8.66      8.66 o
   1  14   1       41.12       38.16      9.17 o
   2  14   1      135.61      149.03     12.92 o
   3  14   1      206.24      207.01     14.26 o
   4  14   1      300.24      295.12     16.57 o
   5  14   1       59.49       47.78     10.09 o
   6  14   1      139.11      130.48     12.70 o
   7  14   1      106.95      111.04     13.07 o
   8  14   1      235.98      243.06     16.06 o
   9  14   1       75.11       97.75     19.30 o
  10  14   1       55.10       56.98     25.66 o
  11  14   1       39.51       36.76     15.40 o
 -10  15   1       29.28       17.47     13.79 o
  -9  15   1        4.27       -4.86      9.49 o
  -8  15   1       88.71       74.90     12.54 o
  -7  15   1      222.76      239.28     17.03 o
  -6  15   1       74.69       73.61     11.85 o
  -5  15   1        1.55        6.25      8.99 o
  -4  15   1      175.78      170.93     14.21 o
  -3  15   1       28.55       29.89      9.60 o
  -2  15   1      361.25      365.11     18.95 o
  -1  15   1      131.09      150.18     13.24 o
   0  15   1       65.20       56.97     10.40 o
   1  15   1      131.75      120.07     23.92 o
   2  15   1      349.79      359.68     21.51 o
   3  15   1       34.78       36.82      9.56 o
   4  15   1      174.06      173.60     14.21 o
   5  15   1        1.02        1.79      8.72 o
   6  15   1       68.27       60.45     11.32 o
   7  15   1      235.33      241.43     16.90 o
   8  15   1       84.36       78.53     16.81 o
   9  15   1        2.99      -10.18     15.34 o
  10  15   1       24.31       35.37     22.20 o
  -9  16   1        5.03       26.54     15.51 o
  -8  16   1       38.24       26.23     11.42 o
  -7  16   1       46.90       62.02     16.16 o
  -6  16   1      298.17      327.29     19.63 o
  -5  16   1       33.18       21.65     10.17 o
  -4  16   1      141.31      140.44     13.89 o
  -3  16   1       29.04       18.85      9.34 o
  -2  16   1       75.59       94.22     13.06 o
  -1  16   1       52.46       30.21      9.80 o
   0  16   1      136.28      135.03     15.53 o
   1  16   1       56.25       44.50     13.77 o
   2  16   1       67.63       73.06     13.10 o
   3  16   1       38.84       32.53     10.15 o
   4  16   1      163.96      201.31     15.29 o
   5  16   1       28.08       43.94     11.26 o
   6  16   1      332.60      357.00     25.38 o
   7  16   1       41.38       51.89     15.24 o
   8  16   1       46.12       48.55     15.12 o
   9  16   1        7.33       26.40     14.32 o
  -7  17   1      126.59      105.66     17.54 o
  -6  17   1       93.91       97.11     14.12 o
  -5  17   1      140.04      138.34     14.58 o
  -4  17   1        5.95       12.34     12.55 o
  -3  17   1       11.32        8.60     13.74 o
  -2  17   1       26.63       22.86     10.68 o
  -1  17   1        3.79      -10.37     10.37 o
   0  17   1       56.41       39.39     14.10 o
   1  17   1        4.11       -7.02     16.15 o
   2  17   1       23.87        5.92     11.55 o
   3  17   1       11.40        6.09     10.48 o
   4  17   1        6.05        1.71     20.14 o
   5  17   1      156.40      162.59     19.18 o
   6  17   1       88.35      101.79     27.29 o
   7  17   1      145.44      134.14     19.53 o
  -5  18   1       19.18       10.40     16.93 o
  -4  18   1       18.81        8.03     12.31 o
  -3  18   1       35.61       37.63     14.65 o
  -2  18   1       13.14       18.59     10.48 o
  -1  18   1      154.38      153.97     18.54 o
   0  18   1       62.35       62.56     19.12 o
   1  18   1      145.84      165.36     19.53 o
   2  18   1       16.40        8.30     12.77 o
   3  18   1       27.73       18.70     26.72 o
   4  18   1       20.30       31.10     14.82 o
   5  18   1       21.33        5.98     14.07 o
   0   0   2      752.83      679.30     26.38 o
   1   0   2     9205.36     9079.82    157.82 o
   2   0   2      792.40      776.72     22.69 o
   3   0   2     6723.11     6800.72    104.08 o
   4   0   2     8884.44     8903.50    128.88 o
   5   0   2     1524.83     1548.02     46.72 o
   6   0   2     2420.61     2682.61     48.43 o
   7   0   2     1126.06     1143.46     26.41 o
   8   0   2      286.51      274.79      9.68 o
   9   0   2      321.25      321.90     14.35 o
  10   0   2     1745.61     1669.35     42.59 o
  11   0   2      762.43      820.19     24.20 o
  12   0   2     2706.57     2714.93     66.80 o
  13   0   2      353.83      359.68     15.02 o
  14   0   2      484.31      475.94     21.13 o
  15   0   2      359.62      388.30     19.59 o
  16   0   2       77.94      121.92     14.02 o
  17   0   2      789.38      844.03     40.45 o
 -17   1   2       51.87       59.74     15.47 o
 -16   1   2      628.44      631.15     26.37 o
 -15   1   2      116.05      118.42     12.85 o
 -14   1   2      398.41      363.14     18.46 o
 -13   1   2     1014.70      999.57     29.08 o
 -12   1   2       37.03       29.83     12.64 o
 -11   1   2      728.77      737.38     22.36 o
 -10   1   2      286.71      292.85     12.17 o
  -9   1   2     2529.17     2542.96     61.66 o
  -8   1   2      278.46      287.07     11.16 o
  -7   1   2     2442.57     2412.68     51.69 o
  -6   1   2      520.13      568.82     14.76 o
  -5   1   2     1975.65     1991.26     34.06 o
  -4   1   2     4587.71     4873.42     75.05 o
  -3   1   2    14632.21    14316.14    205.81 o
  -2   1   2     6501.23     6762.31    110.14 o
  -1   1   2     1783.10     1830.27     33.07 o
   0   1   2    30617.87    24597.97   2546.93 o
   1   1   2     1944.90     1963.18     38.24 o
   2   1   2     6810.53     6931.34    106.16 o
   3   1   2    14508.38    14303.51    205.61 o
   4   1   2     4647.90     3930.60    323.79 o
   5   1   2     2038.70     1366.27    263.26 o
   6   1   2      614.06      593.42     54.28 o
   7   1   2     2380.77     2235.50     95.61 o
   8   1   2      284.67      283.66      9.82 o
   9   1   2     2521.46     2469.67     53.47 o
  10   1   2      338.92      321.59     13.04 o
  11   1   2      723.17      719.56     22.03 o
  12   1   2       21.96       12.64      6.51 o
  13   1   2      978.91      968.63     28.37 o
  14   1   2      356.03      336.45     15.04 o
  15   1   2      107.77       96.94     12.37 o
  16   1   2      608.94      575.93     31.17 o
  17   1   2       42.96       38.38     17.54 o
 -17   2   2      104.20      129.01     23.41 o
 -16   2   2       27.82       35.73     11.27 o
 -15   2   2       16.73       27.57     10.19 o
 -14   2   2       39.99       34.87      9.97 o
 -13   2   2      585.73      577.19     19.67 o
 -12   2   2      141.31      136.10      9.56 o
 -11   2   2      992.93      961.33     27.27 o
 -10   2   2     1032.74     1043.82     28.75 o
  -9   2   2       28.20       20.81      5.84 o
  -8   2   2     3838.34     3793.14     89.15 o
  -7   2   2     1988.44     1947.74     47.65 o
  -6   2   2      191.63      136.99      6.39 o
  -5   2   2     1496.37     1497.62     30.23 o
  -4   2   2     1933.32     1884.95     32.37 o
  -3   2   2    10160.54    10361.71    166.85 o
  -2   2   2       19.52       35.18      2.66 o
  -1   2   2     5972.97     6119.49     99.17 o
   0   2   2      239.21      242.69      6.26 o
   1   2   2     5809.30     5863.97    101.64 o
   2   2   2       30.12       38.13      3.23 o
   3   2   2    10165.14    10436.94    159.15 o
   4   2   2     2004.50     1858.55     30.28 o
   5   2   2     1487.70     1133.19    163.72 o
   6   2   2      201.99      135.84      7.98 o
   7   2   2     1936.99     1951.85     43.51 o
   8   2   2     3787.63     3678.21     77.22 o
   9   2   2       52.49       50.54      5.65 o
  10   2   2     1008.89     1009.59     28.16 o
  11   2   2     1050.85     1021.48     28.79 o
  12   2   2      118.70      110.49      9.03 o
  13   2   2      572.55      559.76     19.45 o
  14   2   2       37.31       40.23      8.62 o
  15   2   2       16.84       17.40      9.89 o
  16   2   2       24.79       33.06     12.69 o
  17   2   2       99.71      128.20     18.18 o
 -17   3   2       21.94       31.94     12.96 o
 -16   3   2       52.16       60.77     17.02 o
 -15   3   2       22.35       27.01     10.08 o
 -14   3   2      255.30      259.05     15.85 o
 -13   3   2      379.40      391.53     18.74 o
 -12   3   2      363.11      368.30     14.56 o
 -11   3   2      146.64      159.15      9.72 o
 -10   3   2      708.45      710.60     21.35 o
  -9   3   2     2117.14     2172.95     53.46 o
  -8   3   2     1216.74     1266.39     32.91 o
  -7   3   2     3827.11     3760.58     88.13 o
  -6   3   2     1834.04     1894.53     46.20 o
  -5   3   2      358.15      403.72     11.42 o
  -4   3   2    11068.45    10953.65    176.57 o
  -3   3   2      531.90      552.37     11.25 o
  -2   3   2    23105.62    22829.24    390.03 o
  -1   3   2    12908.64    12722.74    235.74 o
   0   3   2      233.36      277.29      6.30 o
   1   3   2    12505.48    12371.19    229.18 o
   2   3   2    22936.69    22838.39    344.24 o
   3   3   2      463.82      478.19     10.87 o
   4   3   2    10905.48    11100.04    169.44 o
   5   3   2      405.21      444.76     11.31 o
   6   3   2     1669.60     1311.75    232.57 o
   7   3   2     3870.93     3829.61     81.10 o
   8   3   2     1170.49     1210.60     28.71 o
   9   3   2     2015.58     2030.95     50.58 o
  10   3   2      779.33      769.40     22.85 o
  11   3   2      146.35      155.15     10.08 o
  12   3   2      367.46      373.60     14.98 o
  13   3   2      409.55      433.51     16.91 o
  14   3   2      254.75      251.38     13.07 o
  15   3   2       30.31       39.50     10.39 o
  16   3   2       53.88       66.94     14.65 o
  17   3   2       20.78       22.77     13.32 o
 -17   4   2      103.25      117.47     18.62 o
 -16   4   2       46.38       53.08     11.68 o
 -15   4   2      544.64      529.42     23.95 o
 -14   4   2       77.84       89.59     11.14 o
 -13   4   2      334.61      325.73     17.01 o
 -12   4   2      423.41      443.60     16.38 o
 -11   4   2       58.84       55.18      7.35 o
 -10   4   2     1226.29     1250.75     33.36 o
  -9   4   2      390.43      411.55     14.48 o
  -8   4   2     1847.16     1878.15     46.55 o
  -7   4   2      850.90      840.99     23.17 o
  -6   4   2     1715.90     1743.36     42.97 o
  -5   4   2     3078.73     3046.58     71.79 o
  -4   4   2     2406.05     2555.12     60.60 o
  -3   4   2     6617.51     6713.34    116.84 o
  -2   4   2     1025.73     1057.79     18.31 o
  -1   4   2     3216.36     2115.95    488.78 o
   0   4   2        3.98        3.57      2.51 o
   1   4   2     3595.15     3830.39     59.76 o
   2   4   2     1150.01     1225.09     32.62 o
   3   4   2     6449.99     6791.98    129.23 o
   4   4   2     2232.44     2357.88     51.28 o
   5   4   2     2991.24     2902.09     56.52 o
   6   4   2     1652.04     1571.90     76.01 o
   7   4   2      855.33      837.72     21.03 o
   8   4   2     1821.00     1846.05     41.56 o
   9   4   2      372.31      369.41     12.39 o
  10   4   2     1205.28     1213.50     32.91 o
  11   4   2       71.91       51.69      7.58 o
  12   4   2      466.86      465.02     17.07 o
  13   4   2      355.46      357.86     15.19 o
  14   4   2       86.86       92.10     10.07 o
  15   4   2      540.69      553.24     23.97 o
  16   4   2       39.00       44.66     17.29 o
  17   4   2      102.96      116.85     17.52 o
 -17   5   2       19.13       22.90     13.95 o
 -16   5   2      123.91      131.92     18.04 o
 -15   5   2       91.61       96.73     12.28 o
 -14   5   2      394.72      398.70     19.57 o
 -13   5   2      343.36      362.61     18.66 o
 -12   5   2       58.24       54.50      9.50 o
 -11   5   2      429.41      434.19     15.84 o
 -10   5   2      238.88      232.68     11.07 o
  -9   5   2      237.04      252.08     11.05 o
  -8   5   2      262.79      248.98     10.72 o
  -7   5   2      505.96      495.94     15.79 o
  -6   5   2     3369.83     3463.77     81.57 o
  -5   5   2     2977.34     2797.11    126.68 o
  -4   5   2      762.34      796.82     25.18 o
  -3   5   2     1694.07     1702.54     42.10 o
  -2   5   2     4342.34     3880.39    106.95 o
  -1   5   2     4337.91     4377.77     64.86 o
   0   5   2     9964.36    10181.33    148.16 o
   1   5   2     4612.25     4702.86     73.06 o
   2   5   2     4386.21     4130.23     82.66 o
   3   5   2     1724.19     1777.68     39.47 o
   4   5   2      689.30      733.12     18.73 o
   5   5   2     2912.15     2816.60     67.55 o
   6   5   2     3523.14     3632.84     70.27 o
   7   5   2      494.06      481.46     13.95 o
   8   5   2      269.43      257.30      9.96 o
   9   5   2      238.02      241.76      9.99 o
  10   5   2      210.81      196.71     10.75 o
  11   5   2      423.61      408.39     15.57 o
  12   5   2       78.56       72.85      8.68 o
  13   5   2      323.95      342.56     15.28 o
  14   5   2      355.32      350.13     15.69 o
  15   5   2       73.65       85.82     12.12 o
  16   5   2      134.59      147.12     17.57 o
  17   5   2       18.52       25.93     14.51 o
 -16   6   2       57.89       50.04     15.77 o
 -15   6   2       75.60      104.36     13.02 o
 -14   6   2       70.25       77.15     11.41 o
 -13   6   2      194.72      185.34     13.90 o
 -12   6   2      238.41      232.77     14.64 o
 -11   6   2      553.66      530.71     18.17 o
 -10   6   2      662.30      649.90     20.37 o
  -9   6   2      591.08      617.39     19.62 o
  -8   6   2     1203.70     1216.95     32.28 o
  -7   6   2     1005.67      966.92     23.36 o
  -6   6   2     1530.79     1490.51     43.79 o
  -5   6   2      114.04       97.85      8.08 o
  -4   6   2     1040.06     1044.18     27.73 o
  -3   6   2      953.98      847.17     23.20 o
  -2   6   2      875.32      736.19    125.91 o
  -1   6   2     2264.96     2327.29     40.12 o
   0   6   2     1153.49     1207.14     20.90 o
   1   6   2     2267.53     2368.58     40.91 o
   2   6   2      905.46     1043.87     22.77 o
   3   6   2      992.84      840.30     20.79 o
   4   6   2      938.20      937.85     23.01 o
   5   6   2      152.48      142.68      9.18 o
   6   6   2     1525.65     1448.14     43.47 o
   7   6   2     1147.06     1114.30     26.74 o
   8   6   2     1231.06     1217.04     29.12 o
   9   6   2      600.39      596.26     17.03 o
  10   6   2      647.33      606.12     39.28 o
  11   6   2      508.60      479.27     17.42 o
  12   6   2      228.89      221.17     12.20 o
  13   6   2      189.98      180.46     11.60 o
  14   6   2       65.90       71.50     11.67 o
  15   6   2       80.76       93.83     13.01 o
  16   6   2       57.67       39.76     14.01 o
 -16   7   2       41.10       48.53     15.89 o
 -15   7   2      198.01      201.45     20.20 o
 -14   7   2      145.30      147.88     14.02 o
 -13   7   2       48.86       62.91     10.81 o
 -12   7   2      328.67      343.86     22.01 o
 -11   7   2      596.84      616.18     24.31 o
 -10   7   2      184.62      193.65     10.72 o
  -9   7   2      541.56      535.35     17.82 o
  -8   7   2       65.02       85.10      8.21 o
  -7   7   2      841.17      830.37     23.41 o
  -6   7   2      475.82      435.40     14.77 o
  -5   7   2     1503.23     1458.39     37.47 o
  -4   7   2      987.16      984.26     26.72 o
  -3   7   2      281.41      268.56     29.23 o
  -2   7   2     1924.27     1919.24     38.92 o
  -1   7   2     2170.03     2207.48     44.44 o
   0   7   2     1873.18     1853.30     37.82 o
   1   7   2     2072.63     2059.80     38.74 o
   2   7   2     1961.24     2009.40     68.50 o
   3   7   2      251.41      242.06     31.09 o
   4   7   2      904.02      846.26     39.54 o
   5   7   2     1470.55     1470.61     43.86 o
   6   7   2      500.81      450.76     22.52 o
   7   7   2      855.01      865.25     25.08 o
   8   7   2       71.55       87.89      7.99 o
   9   7   2      511.84      493.14     17.46 o
  10   7   2      164.70      160.76     10.32 o
  11   7   2      579.52      622.03     20.91 o
  12   7   2      296.45      313.71     14.64 o
  13   7   2       37.46       36.97      8.65 o
  14   7   2      164.17      170.75     14.95 o
  15   7   2      213.47      198.46     15.85 o
  16   7   2       43.73       96.44     14.25 o
 -15   8   2      186.35      167.15     20.17 o
 -14   8   2       93.24       98.14     19.18 o
 -13   8   2       42.87       55.99     11.71 o
 -12   8   2      230.41      234.92     15.00 o
 -11   8   2      221.51      217.93     20.42 o
 -10   8   2       25.35       24.58     10.98 o
  -9   8   2       96.40       90.78     10.20 o
  -8   8   2      445.73      438.57     18.41 o
  -7   8   2       73.35       82.30      8.86 o
  -6   8   2      947.96      918.18     30.33 o
  -5   8   2      605.00      616.31     22.25 o
  -4   8   2      263.18      263.03     11.27 o
  -3   8   2      804.27      804.04     23.12 o
  -2   8   2      990.71      933.74     23.05 o
  -1   8   2     1249.74     1117.99     26.84 o
   0   8   2     1287.90     1395.00     29.64 o
   1   8   2     1275.92     1142.27     27.32 o
   2   8   2      932.75      885.37     22.14 o
   3   8   2      784.62      754.01     22.28 o
   4   8   2      241.32      236.60     10.96 o
   5   8   2      575.83      589.76     26.22 o
   6   8   2      959.46      991.28     32.20 o
   7   8   2       83.14       66.50     12.22 o
   8   8   2      422.48      429.06     19.02 o
   9   8   2       82.35       79.66      8.41 o
  10   8   2       24.30       28.16      7.36 o
  11   8   2      209.24      209.71     12.03 o
  12   8   2      228.77      242.59     13.06 o
  13   8   2       60.43       60.81     11.12 o
  14   8   2      100.89      102.02     13.17 o
  15   8   2      198.56      204.15     16.61 o
 -15   9   2      134.49      152.51     22.78 o
 -14   9   2       20.64       17.15     13.84 o
 -13   9   2       66.69       65.76     15.15 o
 -12   9   2        3.62       14.70     11.84 o
 -11   9   2      229.77      219.41     18.97 o
 -10   9   2       39.91       42.56     12.53 o
  -9   9   2      212.72      202.88     13.50 o
  -8   9   2      937.74      906.50     26.23 o
  -7   9   2      380.10      363.26     16.59 o
  -6   9   2      284.47      264.31     11.85 o
  -5   9   2      977.23      981.64     27.84 o
  -4   9   2      180.47      192.55      9.90 o
  -3   9   2     1579.29     1597.12     41.39 o
  -2   9   2     1581.04     1504.91     67.82 o
  -1   9   2       20.92       14.75      4.98 o
   0   9   2     5200.65     5138.76    121.37 o
   1   9   2       20.54       11.24      4.95 o
   2   9   2     1525.23     1491.86     34.72 o
   3   9   2     1533.32     1533.76     40.29 o
   4   9   2      161.20      179.55     11.22 o
   5   9   2     1019.25     1014.77     32.87 o
   6   9   2      323.10      309.75     15.16 o
   7   9   2      406.89      394.99     17.72 o
   8   9   2      929.99      894.36     30.57 o
   9   9   2      227.45      252.24     14.72 o
  10   9   2       34.11       50.29      9.44 o
  11   9   2      208.51      211.19     14.40 o
  12   9   2        8.57       10.45     11.60 o
  13   9   2       70.86       77.85     12.23 o
  14   9   2       28.43       30.86     11.23 o
  15   9   2      148.20      185.16     17.14 o
 -14  10   2        8.36       -1.75     13.24 o
 -13  10   2       34.79       32.12     13.95 o
 -12  10   2      125.88      138.70     18.38 o
 -11  10   2       57.68       54.51     13.50 o
 -10  10   2      315.10      300.43     21.51 o
  -9  10   2      303.86      297.12     44.79 o
  -8  10   2      801.21      797.65     36.42 o
  -7  10   2      179.56      170.23     10.21 o
  -6  10   2      707.78      703.26     21.96 o
  -5  10   2      449.00      444.15     16.08 o
  -4  10   2     1170.07     1190.47     32.74 o
  -3  10   2       95.46       89.48      6.64 o
  -2  10   2      466.06      432.12     23.87 o
  -1  10   2     1999.04     1966.60     59.66 o
   0  10   2       59.84       48.96      7.32 o
   1  10   2     1966.14     1981.51     44.82 o
   2  10   2      422.95      429.20     13.89 o
   3  10   2      123.00      127.26      9.30 o
   4  10   2     1225.42     1191.81     45.64 o
   5  10   2      502.49      515.44     20.71 o
   6  10   2      810.23      802.52     28.14 o
   7  10   2      167.66      169.53     12.35 o
   8  10   2      850.50      863.92     30.34 o
   9  10   2      301.39      287.95     13.62 o
  10  10   2      277.66      278.91     15.99 o
  11  10   2       47.05       51.94     10.12 o
  12  10   2      114.82      112.42     16.62 o
  13  10   2       30.44       24.61     23.38 o
  14  10   2        9.14       31.15     14.75 o
 -14  11   2       96.82       94.51     18.02 o
 -13  11   2       23.40       36.15     14.83 o
 -12  11   2      209.19      242.27     22.53 o
 -11  11   2       28.24       26.06     13.46 o
 -10  11   2       20.62       10.24     11.40 o
  -9  11   2     1299.95     1326.07     43.50 o
  -8  11   2       93.21       93.52     11.46 o
  -7  11   2      709.18      702.72     26.71 o
  -6  11   2       32.69       27.31      7.00 o
  -5  11   2      584.75      580.33     19.61 o
  -4  11   2     1107.12     1083.09     30.75 o
  -3  11   2      233.32      213.28     11.28 o
  -2  11   2     1073.69     1057.72     65.22 o
  -1  11   2     1032.97     1028.34     29.25 o
   0  11   2        2.44        6.48      6.22 o
   1  11   2     1007.94      969.97     24.95 o
   2  11   2     1061.89     1088.61     27.37 o
   3  11   2      271.78      277.44     14.62 o
   4  11   2     1120.11     1110.33     36.09 o
   5  11   2      630.54      607.12     23.42 o
   6  11   2       18.79       21.98      8.12 o
   7  11   2      754.77      768.43     28.03 o
   8  11   2       73.44       87.74     10.86 o
   9  11   2     1269.50     1305.10     36.37 o
  10  11   2       20.76       24.06      8.26 o
  11  11   2       31.50       42.48     13.66 o
  12  11   2      204.92      257.51     21.71 o
  13  11   2       27.61       40.63     14.69 o
  14  11   2      103.96      132.95     18.36 o
 -13  12   2       94.29      101.58     17.73 o
 -12  12   2      244.90      264.72     20.37 o
 -11  12   2      139.36      133.93     13.93 o
 -10  12   2      219.37      215.55     15.48 o
  -9  12   2      121.76      124.29     12.73 o
  -8  12   2     1426.10     1453.73     46.95 o
  -7  12   2       24.26       18.00      9.32 o
  -6  12   2       42.56       30.14      9.37 o
  -5  12   2      354.79      329.93     14.19 o
  -4  12   2      111.79      124.02     11.87 o
  -3  12   2       76.19       68.62      8.08 o
  -2  12   2      175.84      166.27     10.27 o
  -1  12   2      312.68      325.08     14.04 o
   0  12   2       19.02       12.19      6.99 o
   1  12   2      337.58      347.66     13.06 o
   2  12   2      194.75      197.21     12.95 o
   3  12   2       81.50       79.99     11.95 o
   4  12   2       91.30      100.56     10.66 o
   5  12   2      339.84      317.65     16.35 o
   6  12   2       41.99       36.14      8.86 o
   7  12   2       25.76        8.77     12.65 o
   8  12   2     1424.83     1459.00     46.54 o
   9  12   2      116.82      129.90     12.85 o
  10  12   2      224.57      223.74     15.42 o
  11  12   2      135.80      108.26     16.89 o
  12  12   2      264.95      323.22     25.50 o
  13  12   2      101.39       85.97     17.03 o
 -12  13   2       13.77       23.63     11.53 o
 -11  13   2      192.13      192.73     16.12 o
 -10  13   2        5.92        6.10      9.46 o
  -9  13   2       86.35       84.12     12.65 o
  -8  13   2      141.45      147.93     14.07 o
  -7  13   2        4.29       -1.30      9.84 o
  -6  13   2       64.76       52.14     10.14 o
  -5  13   2      461.92      485.19     21.36 o
  -4  13   2      458.64      447.21     17.00 o
  -3  13   2       72.99       58.80      8.28 o
  -2  13   2      122.78      114.90      9.71 o
  -1  13   2      213.30      194.62     11.33 o
   0  13   2      210.10      218.16     12.01 o
   1  13   2      233.96      232.93     13.90 o
   2  13   2      156.15      169.69     12.53 o
   3  13   2       57.22       50.13      9.55 o
   4  13   2      480.68      468.32     20.44 o
   5  13   2      432.11      435.41     19.80 o
   6  13   2       71.77       54.00     10.08 o
   7  13   2        6.09       -8.07      8.07 o
   8  13   2      139.24      143.36     12.98 o
   9  13   2       79.86       86.47     15.21 o
  10  13   2        6.21       -1.64     11.89 o
  11  13   2      185.94      166.48     19.74 o
  12  13   2        9.09       36.53     15.91 o
 -11  14   2       14.45       18.78     17.80 o
 -10  14   2       36.87       31.74     11.27 o
  -9  14   2      350.28      397.97     25.35 o
  -8  14   2       47.31       47.76     11.33 o
  -7  14   2      135.70      123.53     13.23 o
  -6  14   2      619.91      614.21     25.42 o
  -5  14   2       11.67        3.70      8.19 o
  -4  14   2      482.95      457.57     20.92 o
  -3  14   2      110.80      105.10     11.45 o
  -2  14   2      153.29      138.44     10.63 o
  -1  14   2      249.91      232.51     12.63 o
   0  14   2      195.65      200.44     13.84 o
   1  14   2      247.99      258.28     15.40 o
   2  14   2      164.64      171.95     13.32 o
   3  14   2      122.04      117.49     17.06 o
   4  14   2      457.08      431.53     20.30 o
   5  14   2       15.91        2.46      8.40 o
   6  14   2      588.41      611.85     25.23 o
   7  14   2      150.76      159.45     13.88 o
   8  14   2       44.49       40.41     13.41 o
   9  14   2      342.07      359.22     25.08 o
  10  14   2       28.05       27.65     14.08 o
  11  14   2       11.64       19.51     14.67 o
 -10  15   2       59.40       57.56     13.22 o
  -9  15   2       40.03       44.78     11.77 o
  -8  15   2      108.71      112.22     13.63 o
  -7  15   2       93.94       92.38     12.70 o
  -6  15   2       88.80      120.26     13.80 o
  -5  15   2      422.00      406.92     20.30 o
  -4  15   2      272.87      291.00     17.83 o
  -3  15   2       50.32       45.94     14.48 o
  -2  15   2       91.20       92.81     11.99 o
  -1  15   2      336.52      317.05     17.52 o
   0  15   2      112.08       98.69     11.22 o
   1  15   2      323.41      335.70     21.99 o
   2  15   2       87.98       89.00     15.09 o
   3  15   2       40.90       54.02     10.66 o
   4  15   2      280.42      289.23     16.95 o
   5  15   2      432.30      423.68     20.66 o
   6  15   2       98.93      113.29     16.24 o
   7  15   2       88.18      104.84     18.81 o
   8  15   2      103.26       86.52     16.24 o
   9  15   2       34.74       38.41     14.68 o
  10  15   2       58.61       51.21     19.24 o
  -9  16   2       12.68        9.08     10.52 o
  -8  16   2       20.66       14.80     10.78 o
  -7  16   2       26.53       31.41     11.86 o
  -6  16   2      125.14      145.03     18.16 o
  -5  16   2      143.26      126.22     13.59 o
  -4  16   2       26.61       19.14     12.29 o
  -3  16   2      264.37      258.58     17.13 o
  -2  16   2      278.09      305.11     17.97 o
  -1  16   2       27.17       37.26     10.34 o
   0  16   2      105.73       83.47     11.24 o
   1  16   2       20.10       22.00     11.98 o
   2  16   2      265.12      275.23     20.71 o
   3  16   2      252.41      245.36     16.19 o
   4  16   2       31.72       23.94     10.14 o
   5  16   2      146.08      156.89     19.01 o
   6  16   2      116.66      166.00     19.27 o
   7  16   2       25.69       18.52     13.17 o
   8  16   2       19.17       24.26     16.61 o
   9  16   2       16.10       18.16     19.07 o
  -7  17   2       47.17       49.50     12.79 o
  -6  17   2       19.31       20.17     11.33 o
  -5  17   2       34.40       21.30     10.43 o
  -4  17   2       70.97       34.41     11.52 o
  -3  17   2      173.17      170.98     14.96 o
  -2  17   2      152.76      175.60     15.47 o
  -1  17   2      199.46      202.53     16.22 o
   0  17   2      146.55      163.37     18.44 o
   1  17   2      182.23      186.08     18.93 o
   2  17   2      139.59      166.42     20.03 o
   3  17   2      162.49      156.55     18.11 o
   4  17   2       71.70       74.68     15.83 o
   5  17   2       38.43       48.19     14.85 o
   6  17   2       21.60       23.02     13.73 o
   7  17   2       50.16       47.79     15.66 o
  -5  18   2       18.53        6.02     11.44 o
  -4  18   2       44.74       44.86     12.47 o
  -3  18   2       36.02       39.72     12.78 o
  -2  18   2      119.00      122.07     14.49 o
  -1  18   2       87.62      101.64     19.34 o
   0  18   2       17.42       21.59     13.37 o
   1  18   2       80.68       58.39     15.16 o
   2  18   2      114.80      146.83     28.10 o
   3  18   2       30.96       20.28     20.28 o
   4  18   2       43.18       42.83     22.78 o
   5  18   2       20.46       13.23     13.57 o
   1   0   3       31.73       41.96      3.18 o
   2   0   3    17797.17    17369.22    263.29 o
   3   0   3     9718.13     9966.68    143.87 o
   4   0   3     2008.61     1877.36    148.53 o
   5   0   3     3097.20     2753.21    192.98 o
   6   0   3      122.83      105.28      5.17 o
   7   0   3       18.30       23.07      4.45 o
   8   0   3     1767.51     1722.63     38.23 o
   9   0   3       12.50        1.64      5.10 o
  10   0   3      152.65      149.22      9.25 o
  11   0   3      609.92      652.62     21.03 o
  12   0   3      559.34      562.86     18.91 o
  13   0   3      172.12      171.43     10.96 o
  14   0   3      395.13      378.29     22.54 o
  15   0   3      161.54      159.37     13.66 o
  16   0   3        1.45       10.09     16.84 o
  17   0   3      135.83      159.01     20.51 o
 -17   1   3       82.36       78.43     19.00 o
 -16   1   3      100.58      102.06     12.87 o
 -15   1   3      177.19      182.83     14.26 o
 -14   1   3      195.77      182.19     14.76 o
 -13   1   3      685.94      621.24     24.42 o
 -12   1   3      256.71      260.84     12.46 o
 -11   1   3     1167.51     1185.04     34.19 o
 -10   1   3     1540.13     1525.00     39.35 o
  -9   1   3     1263.78     1226.97     32.31 o
  -8   1   3     1352.15     1310.17     30.08 o
  -7   1   3     1473.83     1499.68     33.54 o
  -6   1   3      638.70      599.27     15.36 o
  -5   1   3     2140.93     2167.55     39.50 o
  -4   1   3     3767.26     3860.24     57.13 o
  -3   1   3     8891.90     8992.60    137.39 o
  -2   1   3     6660.55     6692.06    109.02 o
  -1   1   3    12111.03    11811.26    190.00 o
   0   1   3      321.17      333.53     13.18 o
   1   1   3    11494.53    11336.93    210.80 o
   2   1   3     6563.66     5654.77    439.05 o
   3   1   3     9004.71     8804.82    127.12 o
   4   1   3     3776.10     3741.08     68.86 o
   5   1   3     2227.49     1970.85    143.52 o
   6   1   3      533.05      358.36     90.27 o
   7   1   3     1518.48     1142.75    223.74 o
   8   1   3     1403.81     1304.79     29.89 o
   9   1   3     1218.86     1134.00     87.86 o
  10   1   3     1637.12     1598.44     41.11 o
  11   1   3     1208.36     1262.66     34.07 o
  12   1   3      300.31      287.23     13.09 o
  13   1   3      691.17      664.90     21.74 o
  14   1   3      200.00      198.11     14.19 o
  15   1   3      167.03      169.41     13.78 o
  16   1   3      103.41      104.53     13.40 o
  17   1   3       80.45       88.13     16.91 o
 -17   2   3       56.46       71.21     16.12 o
 -16   2   3      343.09      336.52     19.41 o
 -15   2   3       30.87       17.59     10.05 o
 -14   2   3      104.59       96.99     11.37 o
 -13   2   3      608.32      570.47     23.12 o
 -12   2   3      138.16      152.03     10.01 o
 -11   2   3      274.13      299.29     14.73 o
 -10   2   3     1607.85     1735.82     44.11 o
  -9   2   3      238.55      247.25     10.68 o
  -8   2   3     1057.33     1138.16     29.96 o
  -7   2   3     1299.15     1302.87     33.25 o
  -6   2   3      529.93      509.17     13.60 o
  -5   2   3       90.14       72.06      4.40 o
  -4   2   3     1874.63     1936.03     35.90 o
  -3   2   3      792.98      867.68     16.26 o
  -2   2   3     7906.45     7932.44    128.78 o
  -1   2   3      647.70      653.48     12.46 o
   0   2   3    16983.74    15428.67    749.90 o
   1   2   3      614.51      627.66     13.88 o
   2   2   3     7926.15     8052.14    139.10 o
   3   2   3      726.52      769.71     13.82 o
   4   2   3     1690.03     1697.42     27.93 o
   5   2   3       85.74       69.62      4.64 o
   6   2   3      495.22      472.60     10.95 o
   7   2   3     1314.60     1174.24     89.06 o
   8   2   3     1027.61     1074.13     25.44 o
   9   2   3      231.46      204.31      8.55 o
  10   2   3     1591.15     1560.70     61.07 o
  11   2   3      287.33      311.23     13.22 o
  12   2   3      183.32      197.59     11.21 o
  13   2   3      623.47      620.46     21.00 o
  14   2   3      117.13      131.94     10.54 o
  15   2   3       27.73       25.14      9.87 o
  16   2   3      308.79      288.18     22.81 o
  17   2   3       58.10       54.71     15.53 o
 -17   3   3      111.70      121.22     19.25 o
 -16   3   3       64.78       66.79     12.48 o
 -15   3   3      563.64      541.85     23.85 o
 -14   3   3       86.65       88.18     11.22 o
 -13   3   3      358.81      351.51     17.63 o
 -12   3   3      225.07      229.71     13.99 o
 -11   3   3       11.80       17.92      7.75 o
 -10   3   3      647.78      637.10     19.68 o
  -9   3   3      598.53      611.36     18.71 o
  -8   3   3      468.17      475.30     15.29 o
  -7   3   3      194.27      217.93      9.16 o
  -6   3   3     4939.84     4862.68    112.39 o
  -5   3   3      138.04      113.14      7.10 o
  -4   3   3     6026.49     6265.82    107.98 o
  -3   3   3     6870.89     7191.22    117.21 o
  -2   3   3     4998.35     5163.96     90.24 o
  -1   3   3    12521.32    12891.67    196.03 o
   0   3   3      349.64      371.42      8.77 o
   1   3   3    13194.04    13427.01    249.45 o
   2   3   3     5064.58     5266.84     80.99 o
   3   3   3     6757.31     6895.12    120.06 o
   4   3   3     5772.83     5866.46    103.18 o
   5   3   3      129.45       97.67      5.18 o
   6   3   3     5051.88     4924.77     87.47 o
   7   3   3      175.66      194.92      7.40 o
   8   3   3      513.78      515.85     14.92 o
   9   3   3      583.84      614.53     19.20 o
  10   3   3      624.79      592.00     19.10 o
  11   3   3       17.69       17.82      6.44 o
  12   3   3      226.11      233.69     11.97 o
  13   3   3      366.52      366.97     21.46 o
  14   3   3       84.00       92.85      9.96 o
  15   3   3      504.23      527.24     23.05 o
  16   3   3       60.99       66.66     15.33 o
  17   3   3      112.63      111.77     17.26 o
 -17   4   3       28.61       45.88     15.96 o
 -16   4   3      115.42      131.42     25.93 o
 -15   4   3        9.68        9.79      9.74 o
 -14   4   3      121.58      128.14     12.66 o
 -13   4   3      165.94      183.58     13.82 o
 -12   4   3       16.05       14.00      8.22 o
 -11   4   3     1322.04     1336.19     36.46 o
 -10   4   3      543.37      537.36     17.64 o
  -9   4   3     1160.53     1148.91     35.09 o
  -8   4   3       23.81       26.82      5.55 o
  -7   4   3     3184.37     3137.82     74.31 o
  -6   4   3     1366.64     1384.16     34.87 o
  -5   4   3     5201.01     4927.16    101.24 o
  -4   4   3      402.54      400.53     14.61 o
  -3   4   3      877.86      893.31     23.57 o
  -2   4   3    14517.75    14835.78    239.43 o
  -1   4   3    10829.57    10606.27    227.15 o
   0   4   3     4410.84     4361.52     67.92 o
   1   4   3    10673.12    10946.80    203.98 o
   2   4   3    14495.49    14598.96    250.48 o
   3   4   3     1008.90     1022.98     27.17 o
   4   4   3      445.88      445.08     12.70 o
   5   4   3     5251.62     4878.57     92.91 o
   6   4   3     1320.20     1346.44     26.35 o
   7   4   3     3244.48     3230.64     63.04 o
   8   4   3       22.08       28.99      5.34 o
   9   4   3     1138.33     1138.39     27.74 o
  10   4   3      537.79      518.36     17.74 o
  11   4   3     1394.84     1427.11     38.12 o
  12   4   3       15.70       14.61      6.69 o
  13   4   3      164.13      166.47     11.21 o
  14   4   3      111.27      115.98     10.57 o
  15   4   3        9.20       -2.01      8.73 o
  16   4   3      109.87      121.52     16.93 o
  17   4   3       30.66       34.54     15.06 o
 -16   5   3        9.55       13.99     13.42 o
 -15   5   3      597.34      603.10     32.31 o
 -14   5   3        4.05        8.05     10.43 o
 -13   5   3      187.71      192.14     18.63 o
 -12   5   3      139.37      125.69     11.35 o
 -11   5   3      688.75      680.58     25.28 o
 -10   5   3     1924.20     1959.25     49.26 o
  -9   5   3       62.17       63.96      6.86 o
  -8   5   3     1431.45     1454.99     37.28 o
  -7   5   3      201.20      202.45      7.84 o
  -6   5   3     1396.97     1310.82     29.63 o
  -5   5   3      399.86      395.14     15.18 o
  -4   5   3     2030.70     1987.02     55.62 o
  -3   5   3     4652.03     4502.64    105.20 o
  -2   5   3      766.74      850.35     22.96 o
  -1   5   3     4410.08     2149.86   1000.93 o
   0   5   3      243.13      260.17      7.35 o
   1   5   3     4094.30     4394.26     77.45 o
   2   5   3      693.15      740.55     16.74 o
   3   5   3     4454.17     4490.76     94.30 o
   4   5   3     1955.90     1892.54     42.13 o
   5   5   3      376.49      378.25     14.26 o
   6   5   3     1320.93     1235.74     24.55 o
   7   5   3      187.50      190.78      7.40 o
   8   5   3     1432.38     1418.61     33.08 o
   9   5   3       71.05       68.26      6.42 o
  10   5   3     2030.41     1995.01     50.61 o
  11   5   3      661.02      660.98     21.37 o
  12   5   3      140.73      152.18     10.57 o
  13   5   3      181.88      173.91     11.28 o
  14   5   3        4.86        3.91      7.23 o
  15   5   3      633.83      620.93     25.97 o
  16   5   3       12.40       38.65     13.92 o
 -16   6   3      163.77      171.49     20.23 o
 -15   6   3       31.39       38.34     14.89 o
 -14   6   3      205.06      211.41     15.10 o
 -13   6   3      121.39      125.29     13.39 o
 -12   6   3      212.43      203.98     14.01 o
 -11   6   3      295.63      280.54     15.38 o
 -10   6   3     1061.24     1042.58     28.95 o
  -9   6   3       39.09       29.82      5.92 o
  -8   6   3      103.99      103.00      6.53 o
  -7   6   3     1750.15     1738.12     38.56 o
  -6   6   3       12.67       25.03      6.41 o
  -5   6   3      790.27      863.41     27.92 o
  -4   6   3     1431.51     1444.97     36.82 o
  -3   6   3      245.23      206.13      9.05 o
  -2   6   3     3861.97     3698.10     71.61 o
  -1   6   3      290.13      334.80      8.74 o
   0   6   3     3362.58     3561.22     68.72 o
   1   6   3      259.56      301.64      8.31 o
   2   6   3     3567.30     3350.95     71.19 o
   3   6   3      265.68      225.92      7.61 o
   4   6   3     1484.74     1496.14     34.21 o
   5   6   3      728.32      772.66     22.45 o
   6   6   3       13.60       23.44      5.27 o
   7   6   3     1750.14     1730.00     44.02 o
   8   6   3      111.55      116.39      6.97 o
   9   6   3       44.14       26.68      8.25 o
  10   6   3     1071.81     1082.13     30.56 o
  11   6   3      300.63      278.38     13.23 o
  12   6   3      172.22      166.95     10.92 o
  13   6   3      121.37      129.74     10.81 o
  14   6   3      220.05      220.28     13.44 o
  15   6   3       34.97       45.34     11.91 o
  16   6   3      185.21      218.58     20.62 o
 -16   7   3        8.63        5.88     13.09 o
 -15   7   3      362.87      360.86     31.64 o
 -14   7   3       25.18       28.21     13.27 o
 -13   7   3      283.00      278.17     16.56 o
 -12   7   3      221.25      232.94     15.00 o
 -11   7   3      350.36      318.17     16.58 o
 -10   7   3      989.12     1021.41     34.09 o
  -9   7   3      526.00      525.79     27.78 o
  -8   7   3      692.95      659.20     19.68 o
  -7   7   3      198.60      198.42      9.49 o
  -6   7   3     1582.18     1564.28     45.98 o
  -5   7   3     3915.70     3982.46    111.35 o
  -4   7   3     1246.09     1247.52     32.66 o
  -3   7   3     3214.93     3151.23     67.51 o
  -2   7   3       35.09       33.52      4.91 o
  -1   7   3     1631.12     1903.43     38.80 o
   0   7   3      364.81      377.38     10.63 o
   1   7   3     1880.11     2093.94     46.55 o
   2   7   3       24.47       38.21      4.96 o
   3   7   3     3268.56     3268.88     63.73 o
   4   7   3     1167.85     1178.33     28.13 o
   5   7   3     4070.31     3996.85     95.24 o
   6   7   3     1685.88     1623.99     59.77 o
   7   7   3      207.34      206.32     10.52 o
   8   7   3      777.10      752.27     22.77 o
   9   7   3      561.32      543.60     18.59 o
  10   7   3      944.39      996.17     31.45 o
  11   7   3      333.51      333.42     19.66 o
  12   7   3      200.79      209.15     12.33 o
  13   7   3      284.23      327.57     17.59 o
  14   7   3       28.52       12.37     10.16 o
  15   7   3      387.71      385.53     21.39 o
  16   7   3        7.40        9.20     13.21 o
 -15   8   3       74.86       94.52     17.62 o
 -14   8   3      100.42       98.18     17.01 o
 -13   8   3      111.03      124.29     26.09 o
 -12   8   3       42.26       44.27     10.28 o
 -11   8   3      754.66      745.53     35.33 o
 -10   8   3       35.83       25.52     11.60 o
  -9   8   3      963.28      988.01     32.41 o
  -8   8   3      321.08      306.30     14.87 o
  -7   8   3      786.53      798.46     30.50 o
  -6   8   3      910.58      904.61     26.12 o
  -5   8   3     1575.55     1568.09     40.32 o
  -4   8   3      719.61      744.41     19.50 o
  -3   8   3      656.15      621.80     16.67 o
  -2   8   3      316.58      350.90     11.33 o
  -1   8   3      176.95      168.91      7.84 o
   0   8   3      705.21      734.23     19.20 o
   1   8   3      188.55      197.30      8.48 o
   2   8   3      346.58      385.25     12.26 o
   3   8   3      624.79      599.75     22.30 o
   4   8   3      751.64      774.98     23.03 o
   5   8   3     1576.28     1562.09     40.93 o
   6   8   3      938.89      951.73     31.08 o
   7   8   3      938.39      955.70     31.39 o
   8   8   3      329.36      321.13     16.10 o
   9   8   3      864.03      876.07     26.16 o
  10   8   3       35.37       30.29      7.43 o
  11   8   3      700.72      726.59     23.59 o
  12   8   3       42.99       35.63      8.12 o
  13   8   3      115.64      121.30     10.74 o
  14   8   3      106.49      116.36     13.34 o
  15   8   3       76.80       91.71     16.99 o
 -15   9   3       80.07       82.24     17.36 o
 -14   9   3      370.76      395.15     28.25 o
 -13   9   3       27.37       39.52     14.23 o
 -12   9   3       59.82       83.35     15.52 o
 -11   9   3       56.35       59.36     13.87 o
 -10   9   3      594.07      627.05     31.34 o
  -9   9   3      355.78      346.94     19.29 o
  -8   9   3      272.07      289.77     13.82 o
  -7   9   3      186.05      191.52     12.32 o
  -6   9   3      407.87      441.14     18.57 o
  -5   9   3      769.29      764.23     23.13 o
  -4   9   3     1400.19     1390.88     37.02 o
  -3   9   3     1028.97      974.92     24.21 o
  -2   9   3     1749.33     1559.48     67.87 o
  -1   9   3     1409.86     1359.64     55.36 o
   0   9   3      189.65      205.58      8.97 o
   1   9   3     1360.33     1410.67     33.11 o
   2   9   3     1753.67     1677.89     38.46 o
   3   9   3     1004.57      964.07     27.44 o
   4   9   3     1399.68     1426.01     38.07 o
   5   9   3      746.27      726.02     22.68 o
   6   9   3      457.02      497.52     19.82 o
   7   9   3      195.88      193.75     12.32 o
   8   9   3      250.96      282.96     12.83 o
   9   9   3      339.95      335.73     16.85 o
  10   9   3      531.38      549.10     22.76 o
  11   9   3       50.97       48.94      9.82 o
  12   9   3       60.31       68.91      9.76 o
  13   9   3       35.13       35.35     10.66 o
  14   9   3      375.49      404.99     30.54 o
  15   9   3       85.94       92.00     20.88 o
 -14  10   3      120.55      103.71     17.90 o
 -13  10   3      398.04      397.69     27.01 o
 -12  10   3      128.17      140.04     17.79 o
 -11  10   3        1.10        0.20     11.16 o
 -10  10   3      118.48      120.13     16.27 o
  -9  10   3        5.89        0.27     10.87 o
  -8  10   3      827.04      898.49     59.01 o
  -7  10   3      158.36      176.30     10.77 o
  -6  10   3       71.02       68.22      8.08 o
  -5  10   3      114.02      121.30      9.02 o
  -4  10   3      644.22      612.57     19.89 o
  -3  10   3     1369.12     1245.78     73.87 o
  -2  10   3     2150.18     2122.14     92.70 o
  -1  10   3      373.13      365.46     21.62 o
   0  10   3      999.84     1088.30     30.21 o
   1  10   3      393.32      401.49     16.92 o
   2  10   3     2080.43     2306.62    109.59 o
   3  10   3     1388.30     1415.42     38.08 o
   4  10   3      585.17      550.23     18.79 o
   5  10   3       97.08       92.59     11.46 o
   6  10   3       71.22       70.62      9.29 o
   7  10   3      145.62      175.00     12.43 o
   8  10   3      818.54      806.36     28.61 o
   9  10   3        3.02       11.16      6.77 o
  10  10   3      110.84      120.47     10.58 o
  11  10   3        0.27        0.07      8.33 o
  12  10   3      148.28      173.21     18.23 o
  13  10   3      394.95      410.41     26.91 o
  14  10   3      145.43      167.38     19.95 o
 -14  11   3      161.36      167.88     20.64 o
 -13  11   3      170.45      200.88     21.26 o
 -12  11   3      226.73      219.58     29.06 o
 -11  11   3      352.69      347.66     24.44 o
 -10  11   3       69.01       74.52     21.13 o
  -9  11   3      141.75      129.28     12.82 o
  -8  11   3      231.71      219.46     14.70 o
  -7  11   3      426.99      431.79     19.70 o
  -6  11   3      395.04      375.97     15.12 o
  -5  11   3      629.07      638.77     21.01 o
  -4  11   3     1902.67     1949.65     50.35 o
  -3  11   3      407.65      402.70     15.48 o
  -2  11   3      288.43      280.94     12.57 o
  -1  11   3      363.90      409.03     15.42 o
   0  11   3      920.29      952.19     27.54 o
   1  11   3      447.54      468.98     16.69 o
   2  11   3      312.52      321.74     12.11 o
   3  11   3      404.90      398.60     15.67 o
   4  11   3     1924.94     1955.00     50.83 o
   5  11   3      645.42      678.22     25.13 o
   6  11   3      409.38      408.66     18.47 o
   7  11   3      421.19      460.19     24.64 o
   8  11   3      207.37      223.37     17.67 o
   9  11   3      131.51      133.85     10.53 o
  10  11   3       71.49       63.33     10.97 o
  11  11   3      344.63      374.49     19.56 o
  12  11   3      216.35      224.68     21.23 o
  13  11   3      188.22      194.34     19.93 o
  14  11   3      154.72      144.05     19.15 o
 -13  12   3      188.79      191.14     21.19 o
 -12  12   3      200.14      239.15     22.55 o
 -11  12   3       93.15       89.55     12.77 o
 -10  12   3      148.12      148.71     16.33 o
  -9  12   3      261.84      252.41     16.59 o
  -8  12   3      122.60       99.66     11.96 o
  -7  12   3      152.48      162.13     13.56 o
  -6  12   3      211.38      196.33     14.19 o
  -5  12   3      975.69      960.56     28.64 o
  -4  12   3       52.45       50.49      8.00 o
  -3  12   3     1470.66     1477.67     39.95 o
  -2  12   3       35.08       35.68      7.58 o
  -1  12   3      172.20      171.95     10.72 o
   0  12   3      630.40      630.43     20.73 o
   1  12   3      167.74      157.02     10.20 o
   2  12   3       42.32       43.81      6.72 o
   3  12   3     1554.49     1563.29     42.23 o
   4  12   3       44.16       40.26      8.82 o
   5  12   3      999.66      945.06     32.44 o
   6  12   3      207.66      204.77     13.63 o
   7  12   3      133.49      135.77     12.46 o
   8  12   3      117.58      101.62     13.72 o
   9  12   3      237.97      250.70     16.08 o
  10  12   3      146.40      132.94     13.01 o
  11  12   3       76.30       70.21     15.29 o
  12  12   3      197.07      229.00     21.72 o
  13  12   3      176.16      166.76     19.67 o
 -12  13   3       21.25       19.00     11.39 o
 -11  13   3       54.70       56.57     11.88 o
 -10  13   3       73.11       84.12     12.73 o
  -9  13   3       42.52       47.18     11.17 o
  -8  13   3      134.22      143.33     14.07 o
  -7  13   3      110.36       97.20     12.68 o
  -6  13   3      323.43      324.09     17.45 o
  -5  13   3       49.12       61.62     10.54 o
  -4  13   3      299.45      282.29     13.52 o
  -3  13   3      329.20      324.49     14.53 o
  -2  13   3       74.01       62.55      8.58 o
  -1  13   3      140.15      130.74     10.01 o
   0  13   3      150.26      156.82     10.59 o
   1  13   3      120.48      117.71     10.00 o
   2  13   3       72.08       67.66      8.67 o
   3  13   3      321.36      331.49     16.76 o
   4  13   3      339.64      344.09     17.47 o
   5  13   3       51.51       63.95      9.96 o
   6  13   3      329.17      328.60     17.42 o
   7  13   3      113.90      106.22     16.24 o
   8  13   3      129.30      142.52     17.14 o
   9  13   3       41.16       23.42     13.31 o
  10  13   3       84.05       84.91     12.55 o
  11  13   3       54.80       61.16     15.64 o
  12  13   3       14.13       15.33     14.22 o
 -11  14   3       26.18        9.90     12.62 o
 -10  14   3        3.40       20.35     13.23 o
  -9  14   3      121.20      117.77     13.98 o
  -8  14   3      199.50      179.73     15.26 o
  -7  14   3      230.91      213.79     15.51 o
  -6  14   3       90.35       91.09     11.94 o
  -5  14   3       48.16       48.64     10.40 o
  -4  14   3      476.72      480.71     21.65 o
  -3  14   3       30.34       23.67      7.88 o
  -2  14   3     1006.69      952.67     28.89 o
  -1  14   3      175.89      162.37     11.41 o
   0  14   3       19.98       20.62      7.47 o
   1  14   3      171.59      164.56     11.34 o
   2  14   3      979.48      948.45     40.69 o
   3  14   3       37.94       27.71      8.88 o
   4  14   3      454.95      512.80     29.86 o
   5  14   3       58.04       47.88     10.07 o
   6  14   3       84.62       94.24     22.45 o
   7  14   3      219.62      247.27     26.47 o
   8  14   3      195.04      207.36     20.17 o
   9  14   3      130.76      127.13     17.18 o
  10  14   3        2.55        3.40     12.70 o
  11  14   3       30.96       25.98     14.74 o
 -10  15   3       70.24       54.38     24.94 o
  -9  15   3       25.59       29.37     11.46 o
  -8  15   3       72.21       77.66     12.41 o
  -7  15   3        9.09       10.83     10.79 o
  -6  15   3      205.89      207.90     15.47 o
  -5  15   3      241.29      247.50     16.49 o
  -4  15   3      116.82      118.24     12.69 o
  -3  15   3      594.61      583.34     24.72 o
  -2  15   3       82.36       65.13     10.91 o
  -1  15   3       32.16       19.03      8.08 o
   0  15   3        0.35       -2.79      7.18 o
   1  15   3       37.20       42.97     10.03 o
   2  15   3       89.43       76.91     14.35 o
   3  15   3      578.00      582.12     30.02 o
   4  15   3      106.42       94.99     17.44 o
   5  15   3      221.37      212.71     19.10 o
   6  15   3      217.47      213.09     19.72 o
   7  15   3        9.00       22.38     13.46 o
   8  15   3       74.50       93.25     16.93 o
   9  15   3       22.48       15.17     18.49 o
  10  15   3       62.61       52.22     15.78 o
  -9  16   3      134.06      155.47     16.23 o
  -8  16   3       13.19        1.40      9.77 o
  -7  16   3      243.62      261.98     17.95 o
  -6  16   3       15.21        2.03      9.91 o
  -5  16   3      189.43      200.44     15.72 o
  -4  16   3      181.75      178.98     14.99 o
  -3  16   3      121.47      122.75     13.23 o
  -2  16   3       55.00       59.83     14.50 o
  -1  16   3      161.44      146.44     13.24 o
   0  16   3        1.80       -8.06      8.06 o
   1  16   3      153.71      159.96     21.21 o
   2  16   3       54.45       49.03     13.28 o
   3  16   3      117.28      126.51     15.94 o
   4  16   3      165.39      168.56     19.16 o
   5  16   3      211.15      237.62     49.19 o
   6  16   3       12.77       25.46     13.45 o
   7  16   3      270.14      302.84     24.77 o
   8  16   3       15.55       38.26     15.49 o
   9  16   3      119.58      135.26     18.72 o
  -7  17   3        9.93       17.33     11.34 o
  -6  17   3      170.40      179.36     16.23 o
  -5  17   3        6.66        3.98      9.98 o
  -4  17   3      176.35      173.67     15.13 o
  -3  17   3       32.75       52.24     18.59 o
  -2  17   3      182.19      180.16     15.36 o
  -1  17   3       36.31       44.02     11.04 o
   0  17   3      153.01      162.39     21.07 o
   1  17   3       33.25       35.28     13.27 o
   2  17   3      172.53      196.84     28.06 o
   3  17   3       28.41       -3.35     17.54 o
   4  17   3      176.15      149.51     25.35 o
   5  17   3        5.32        9.74     13.07 o
   6  17   3      198.24      200.46     21.32 o
   7  17   3       11.57       20.28     14.15 o
  -5  18   3       16.54       22.95     11.87 o
  -4  18   3       75.44       63.21     13.46 o
  -3  18   3      126.83      141.24     16.82 o
  -2  18   3      248.45      253.14     18.88 o
  -1  18   3       10.88        8.29     12.53 o
   0  18   3      110.86      130.04     33.25 o
   1  18   3       10.25      -16.26     16.26 o
   2  18   3      231.67      263.81     33.08 o
   3  18   3      124.05       86.45     24.16 o
   4  18   3       63.47       23.07     20.41 o
   0   0   4     6897.83     7556.63    198.61 o
   1   0   4       42.77       49.16      3.72 o
   2   0   4        4.04        8.03      2.50 o
   3   0   4    15167.45    14700.01    223.40 o
   4   0   4        0.32        2.97      4.29 o
   5   0   4     9971.73     9751.53    158.18 o
   6   0   4      497.18      467.35     48.01 o
   7   0   4       58.40       59.25      5.10 o
   8   0   4      208.37      183.40     13.01 o
   9   0   4       54.70       61.30      5.77 o
  10   0   4     2126.90     2137.87     53.11 o
  11   0   4     1317.43     1351.95     43.89 o
  12   0   4        3.55        8.82      7.84 o
  13   0   4     1285.37     1287.45     41.57 o
  14   0   4       49.62       43.15      9.99 o
  15   0   4       81.51       88.28     11.66 o
  16   0   4       94.10       72.14     22.71 o
  17   0   4        0.43       32.30     14.11 o
 -17   1   4      107.78      105.67     17.14 o
 -16   1   4       53.32       46.51     18.05 o
 -15   1   4       59.65       52.24     10.75 o
 -14   1   4      615.22      639.97     25.67 o
 -13   1   4      362.91      360.33     18.09 o
 -12   1   4      880.41      896.72     26.20 o
 -11   1   4     1049.31     1033.70     28.85 o
 -10   1   4      526.99      502.98     18.90 o
  -9   1   4       50.07       68.48      6.86 o
  -8   1   4      182.02      199.28      8.20 o
  -7   1   4      479.24      521.59     14.10 o
  -6   1   4     2188.40     2434.79     44.23 o
  -5   1   4     2261.41     2188.22     42.91 o
  -4   1   4    14137.66    12423.10    803.68 o
  -3   1   4     8209.74     8325.24    145.04 o
  -2   1   4     5263.45     5418.20     95.10 o
  -1   1   4     2850.35     2957.10     69.22 o
   0   1   4       35.72       35.80      3.40 o
   1   1   4     2984.19     3050.89     58.61 o
   2   1   4     4907.67     5083.87     82.97 o
   3   1   4     8511.59     3760.83   1653.77 o
   4   1   4    14025.99    10046.65   1587.44 o
   5   1   4     2295.85     1713.24    209.36 o
   6   1   4     2295.40     1689.55    332.99 o
   7   1   4      377.72      409.15     10.83 o
   8   1   4      183.16      187.45      8.32 o
   9   1   4       82.60       97.57      6.37 o
  10   1   4      469.73      420.52     20.51 o
  11   1   4     1051.63     1006.77     28.44 o
  12   1   4      885.39      931.80     27.28 o
  13   1   4      361.23      359.89     15.11 o
  14   1   4      641.38      622.16     25.13 o
  15   1   4       56.99       50.91     10.93 o
  16   1   4       64.38       56.05     11.88 o
  17   1   4      107.18      130.55     18.14 o
 -17   2   4       46.99       55.27     20.16 o
 -16   2   4       53.03       53.45     18.29 o
 -15   2   4       24.60       13.01     10.80 o
 -14   2   4      649.14      651.52     25.77 o
 -13   2   4       56.44       43.80     10.17 o
 -12   2   4      528.00      552.11     22.40 o
 -11   2   4       13.50       18.95      7.46 o
 -10   2   4      290.27      299.95     12.22 o
  -9   2   4      716.80      735.25     21.38 o
  -8   2   4      110.67       94.07      6.77 o
  -7   2   4      953.40      965.12     22.91 o
  -6   2   4     2056.26     1954.05     46.23 o
  -5   2   4      290.19      331.28      9.32 o
  -4   2   4    14858.64    14780.46    274.67 o
  -3   2   4     1589.53     1566.13     27.50 o
  -2   2   4     1291.10     1259.11     22.42 o
  -1   2   4     1285.50     1305.08     24.54 o
   0   2   4     3564.60     3396.77    162.96 o
   1   2   4     1281.25     1279.80     25.98 o
   2   2   4     1460.40     1446.11     29.30 o
   3   2   4     1631.49     1648.49     28.70 o
   4   2   4    15078.11    14911.05    258.01 o
   5   2   4      306.36      349.13      9.00 o
   6   2   4     2139.49     2051.92     38.29 o
   7   2   4      978.65      958.25     29.37 o
   8   2   4       87.21       62.92      5.50 o
   9   2   4      739.48      684.09     47.35 o
  10   2   4      382.17      403.88     15.07 o
  11   2   4       14.28        6.38      6.41 o
  12   2   4      531.03      513.65     18.05 o
  13   2   4       55.66       58.97      8.54 o
  14   2   4      628.58      586.89     24.20 o
  15   2   4       25.53       24.64     10.46 o
  16   2   4       49.07       57.54     11.79 o
  17   2   4       46.15       31.00     14.37 o
 -17   3   4       10.92       34.72     21.16 o
 -16   3   4       83.16       80.93     17.10 o
 -15   3   4      259.92      245.23     16.36 o
 -14   3   4       37.85       31.34     13.80 o
 -13   3   4      168.32      159.34     13.00 o
 -12   3   4      406.25      375.83     17.72 o
 -11   3   4      827.45      836.18     24.42 o
 -10   3   4     1202.20     1219.92     32.52 o
  -9   3   4      914.95      887.27     24.71 o
  -8   3   4      906.22      916.32     24.99 o
  -7   3   4     2275.14     2358.33     56.76 o
  -6   3   4      723.15      722.94     23.75 o
  -5   3   4     1792.98     1642.94     36.53 o
  -4   3   4      636.07      611.16     14.26 o
  -3   3   4    12392.03    12595.51    233.50 o
  -2   3   4     6595.34     6833.56    118.67 o
  -1   3   4      699.45      802.09     14.30 o
   0   3   4        4.18       12.61      3.07 o
   1   3   4      661.95      773.96     16.84 o
   2   3   4     6279.41     6443.19    121.29 o
   3   3   4    12707.55    12779.63    205.60 o
   4   3   4      581.20      559.90     14.75 o
   5   3   4     1847.14     1698.16     32.09 o
   6   3   4      750.88      763.89     16.35 o
   7   3   4     2095.42     2133.44     39.99 o
   8   3   4      902.91      918.28     23.00 o
   9   3   4     1038.92     1029.55     28.43 o
  10   3   4     1245.92     1262.94     34.00 o
  11   3   4      884.84      887.67     26.04 o
  12   3   4      399.80      397.83     15.68 o
  13   3   4      171.54      159.69     10.98 o
  14   3   4       34.56       40.42     10.29 o
  15   3   4      257.62      252.06     16.33 o
  16   3   4       69.70       55.13     14.09 o
  17   3   4       11.51       18.42     14.09 o
 -17   4   4      134.62      133.90     20.03 o
 -16   4   4        8.06        8.52     13.12 o
 -15   4   4       73.56       70.24     15.91 o
 -14   4   4      314.97      319.81     17.98 o
 -13   4   4     1189.22     1168.89     38.72 o
 -12   4   4      280.54      263.64     15.22 o
 -11   4   4     1075.78     1045.71     34.57 o
 -10   4   4      436.72      421.69     14.81 o
  -9   4   4      429.93      447.24     14.95 o
  -8   4   4      513.01      536.59     16.52 o
  -7   4   4      208.93      198.72      7.32 o
  -6   4   4     1002.08     1052.23     32.45 o
  -5   4   4     5731.73     5857.12    156.15 o
  -4   4   4     2677.61     2872.66     68.10 o
  -3   4   4     1163.26     1151.41     29.25 o
  -2   4   4     2292.72     2276.54     44.74 o
  -1   4   4     4547.16     4752.85     70.13 o
   0   4   4     1889.25     2069.44     38.06 o
   1   4   4     4300.83     4456.82     84.75 o
   2   4   4     2314.19     2337.30     45.85 o
   3   4   4     1283.51     1261.81     22.69 o
   4   4   4     2658.53     2712.76     58.46 o
   5   4   4     5464.62     5613.31    106.80 o
   6   4   4      983.78     1024.29     20.89 o
   7   4   4      194.81      182.39      6.81 o
   8   4   4      499.04      494.67     14.60 o
   9   4   4      398.04      415.48     13.29 o
  10   4   4      448.19      443.09     16.26 o
  11   4   4     1032.11     1025.00     29.34 o
  12   4   4      295.36      271.78     13.05 o
  13   4   4     1196.60     1257.80     35.37 o
  14   4   4      315.46      339.39     18.06 o
  15   4   4       56.91       46.70     10.82 o
  16   4   4        7.88       15.85     17.27 o
  17   4   4      124.51      147.36     18.79 o
 -16   5   4       34.99       34.05     14.35 o
 -15   5   4      119.42      120.50     28.50 o
 -14   5   4      127.49      101.94     15.61 o
 -13   5   4       32.37       27.24      8.93 o
 -12   5   4      961.33      945.22     32.62 o
 -11   5   4      136.33      130.31     11.65 o
 -10   5   4     1025.50     1004.40     33.14 o
  -9   5   4     1052.41     1045.38     24.86 o
  -8   5   4      249.39      271.34      9.18 o
  -7   5   4      525.09      499.42     14.71 o
  -6   5   4     2164.68     2150.42     46.20 o
  -5   5   4     1885.04     2027.49     56.85 o
  -4   5   4     3289.31     3250.46     88.02 o
  -3   5   4     3964.57     4290.80     90.32 o
  -2   5   4      773.84      874.27     23.51 o
  -1   5   4     1280.94     1332.69     62.33 o
   0   5   4      401.76      588.15     13.88 o
   1   5   4     1293.76     1426.82     29.28 o
   2   5   4      938.78     1034.25     22.17 o
   3   5   4     3744.07     4036.75     77.23 o
   4   5   4     3261.87     3171.38     61.85 o
   5   5   4     1946.45     2017.32     44.92 o
   6   5   4     2155.45     2125.88     43.09 o
   7   5   4      568.28      518.09     12.55 o
   8   5   4      255.21      251.78      9.66 o
   9   5   4     1016.43      987.92     24.81 o
  10   5   4      992.62      970.17     28.01 o
  11   5   4      115.54      116.54      9.41 o
  12   5   4      922.98      921.37     27.62 o
  13   5   4       33.17       36.32      8.10 o
  14   5   4      127.77      122.19     11.04 o
  15   5   4      113.45      107.31     13.63 o
  16   5   4       21.68       11.60     13.62 o
 -16   6   4        3.92       25.26     13.71 o
 -15   6   4      171.00      157.24     19.30 o
 -14   6   4      288.04      323.96     23.29 o
 -13   6   4      142.36      151.63     17.03 o
 -12   6   4      107.30      118.48     11.50 o
 -11   6   4       78.00       93.87     10.55 o
 -10   6   4     1049.33     1080.85     35.49 o
  -9   6   4      360.32      355.45     13.18 o
  -8   6   4      516.21      498.04     13.85 o
  -7   6   4      946.42      941.67     25.21 o
  -6   6   4     2676.02     2717.20     64.48 o
  -5   6   4      779.01      806.77     25.95 o
  -4   6   4     4996.09     4900.54    114.58 o
  -3   6   4     1170.65     1385.54     31.56 o
  -2   6   4     4032.72     4096.46     86.25 o
  -1   6   4     1954.43     1349.41    394.38 o
   0   6   4      424.44      476.48     12.11 o
   1   6   4     1961.17     2211.84     48.34 o
   2   6   4     4026.07     4178.93     87.92 o
   3   6   4     1204.44     1383.97     28.73 o
   4   6   4     5008.68     4777.95    100.48 o
   5   6   4      822.42      816.03     20.61 o
   6   6   4     2664.53     2734.23     59.90 o
   7   6   4      956.11      943.76     21.87 o
   8   6   4      586.67      575.40     18.78 o
   9   6   4      353.33      343.48     14.17 o
  10   6   4      956.55      883.18     30.40 o
  11   6   4       75.45       90.97      9.15 o
  12   6   4       88.02       92.25      9.45 o
  13   6   4      142.39      152.07     11.41 o
  14   6   4      291.13      294.96     14.79 o
  15   6   4      163.28      165.41     18.68 o
  16   6   4        3.59       24.20     14.51 o
 -16   7   4       81.05       76.99     17.40 o
 -15   7   4      213.19      229.43     21.76 o
 -14   7   4      104.30      102.40     16.81 o
 -13   7   4      297.92      293.87     22.57 o
 -12   7   4       57.01       57.42     10.24 o
 -11   7   4      453.83      470.25     21.20 o
 -10   7   4        6.74        1.69      8.43 o
  -9   7   4      220.92      225.77     18.06 o
  -8   7   4      474.92      484.48     18.71 o
  -7   7   4      674.94      697.34     20.14 o
  -6   7   4      206.85      218.29     11.76 o
  -5   7   4     2578.77     2790.60     94.12 o
  -4   7   4     2102.68     2107.50     52.08 o
  -3   7   4     3592.73     3430.78     66.94 o
  -2   7   4     1159.23     1149.25     24.79 o
  -1   7   4     1105.61     1132.19     26.81 o
   0   7   4      116.80      124.57      6.62 o
   1   7   4     1113.00     1161.74     30.77 o
   2   7   4     1081.32     1078.49     28.84 o
   3   7   4     3502.61     3449.41     67.01 o
   4   7   4     2149.90     2165.21     48.00 o
   5   7   4     2643.81     2735.36     59.69 o
   6   7   4      209.83      209.53      9.07 o
   7   7   4      698.21      707.82     19.86 o
   8   7   4      487.09      513.50     17.78 o
   9   7   4      188.55      198.77     10.93 o
  10   7   4        7.13        5.21      6.58 o
  11   7   4      404.55      397.33     15.98 o
  12   7   4       48.05       59.78      8.84 o
  13   7   4      314.98      285.36     14.47 o
  14   7   4      115.83      117.58     10.84 o
  15   7   4      218.95      215.12     16.51 o
  16   7   4       93.21      107.09     17.46 o
 -15   8   4      146.82      155.25     19.99 o
 -14   8   4      171.83      174.03     19.21 o
 -13   8   4      373.22      362.44     24.86 o
 -12   8   4       51.27       79.28     15.22 o
 -11   8   4      324.56      323.41     34.92 o
 -10   8   4      627.58      582.78     29.41 o
  -9   8   4      517.05      503.26     26.75 o
  -8   8   4      253.73      253.38     13.25 o
  -7   8   4       33.60       31.40      7.69 o
  -6   8   4       94.05       99.34      8.13 o
  -5   8   4     1141.93     1174.27     31.67 o
  -4   8   4      349.46      344.72     11.77 o
  -3   8   4      877.27      871.01     21.87 o
  -2   8   4     3982.19     3780.03    133.40 o
  -1   8   4     1990.55     1996.32     40.80 o
   0   8   4      980.60      995.36     24.52 o
   1   8   4     1840.80     1849.82     46.69 o
   2   8   4     3956.87     4007.63     85.12 o
   3   8   4      921.93      910.31     20.67 o
   4   8   4      374.39      372.02     12.18 o
   5   8   4     1176.70     1164.21     31.37 o
   6   8   4       82.08       83.59      7.98 o
   7   8   4       36.61       29.07      8.85 o
   8   8   4      249.72      234.22     14.03 o
   9   8   4      552.98      528.57     18.87 o
  10   8   4      614.77      581.84     20.11 o
  11   8   4      324.47      331.10     14.90 o
  12   8   4       56.99       68.65      9.18 o
  13   8   4      353.84      390.89     16.91 o
  14   8   4      180.12      187.56     30.24 o
  15   8   4      173.79      207.53     16.84 o
 -15   9   4       78.25       81.49     29.90 o
 -14   9   4      303.88      318.56     37.54 o
 -13   9   4       12.90       22.16     13.79 o
 -12   9   4      488.96      480.49     28.05 o
 -11   9   4      229.45      236.82     20.43 o
 -10   9   4      244.43      215.69     24.59 o
  -9   9   4      271.54      268.63     15.21 o
  -8   9   4      675.07      676.64     25.41 o
  -7   9   4      200.13      190.28     12.71 o
  -6   9   4      626.05      581.51     35.36 o
  -5   9   4      212.78      216.56     11.05 o
  -4   9   4     2299.34     2361.36     59.09 o
  -3   9   4        5.30        5.83      4.26 o
  -2   9   4      620.13      562.46     30.75 o
  -1   9   4      272.30      279.64     15.18 o
   0   9   4      546.82      623.67     19.42 o
   1   9   4      283.58      308.76     12.29 o
   2   9   4      564.13      535.11     15.56 o
   3   9   4        7.57       20.24      5.41 o
   4   9   4     2391.85     2415.94     60.40 o
   5   9   4      221.64      209.86     11.10 o
   6   9   4      645.52      658.94     21.30 o
   7   9   4      192.44      202.09     14.47 o
   8   9   4      678.98      676.64     21.45 o
   9   9   4      271.02      287.56     13.20 o
  10   9   4      231.74      244.80     14.91 o
  11   9   4      230.91      214.35     14.63 o
  12   9   4      477.92      506.69     19.47 o
  13   9   4       10.34        9.88      9.52 o
  14   9   4      332.61      341.20     20.64 o
  15   9   4       80.62       91.90     13.95 o
 -14  10   4       46.37       41.24     15.88 o
 -13  10   4      196.74      225.76     21.97 o
 -12  10   4      159.74      174.74     18.96 o
 -11  10   4      194.53      164.73     18.22 o
 -10  10   4       83.25       92.60     15.49 o
  -9  10   4      886.42      834.09     37.80 o
  -8  10   4      301.58      298.60     16.15 o
  -7  10   4      361.65      330.06     14.29 o
  -6  10   4     1138.48     1197.42     33.53 o
  -5  10   4      481.33      443.14     16.56 o
  -4  10   4     1255.02     1257.50     34.57 o
  -3  10   4      630.43      616.20     21.56 o
  -2  10   4      187.16      186.41     14.47 o
  -1  10   4      122.43       98.26      7.73 o
   0  10   4      370.40      391.04     14.51 o
   1  10   4      107.13      106.49      8.35 o
   2  10   4      214.74      253.06     11.64 o
   3  10   4      635.81      672.34     29.52 o
   4  10   4     1287.31     1293.36     35.54 o
   5  10   4      496.72      478.16     17.50 o
   6  10   4     1071.01     1085.65     31.20 o
   7  10   4      370.03      368.24     17.15 o
   8  10   4      251.06      225.58     13.86 o
   9  10   4      882.38      846.54     38.00 o
  10  10   4       99.34      113.16     12.14 o
  11  10   4      192.41      202.21     14.88 o
  12  10   4      174.35      182.30     14.80 o
  13  10   4      194.63      213.79     24.96 o
  14  10   4       42.00       48.57     15.93 o
 -14  11   4        4.19       21.46     21.73 o
 -13  11   4      150.58      146.85     28.96 o
 -12  11   4       63.61       69.07     16.89 o
 -11  11   4      154.43      161.02     26.06 o
 -10  11   4       22.11       28.86     13.36 o
  -9  11   4       19.32       15.81     11.67 o
  -8  11   4      214.25      208.05     23.59 o
  -7  11   4      348.52      341.37     14.82 o
  -6  11   4       26.70       25.75      7.21 o
  -5  11   4      657.33      660.46     21.50 o
  -4  11   4       12.12       14.70      7.66 o
  -3  11   4      377.21      383.53     15.24 o
  -2  11   4      882.65      850.58     25.61 o
  -1  11   4       51.65       46.67      7.57 o
   0  11   4      152.11      167.89     10.07 o
   1  11   4       42.91       43.38      7.54 o
   2  11   4      936.53      905.43     26.61 o
   3  11   4      381.56      386.31     13.49 o
   4  11   4       15.95        3.87      6.37 o
   5  11   4      597.89      583.85     20.13 o
   6  11   4       29.08       21.76      7.86 o
   7  11   4      317.06      315.39     16.09 o
   8  11   4      211.34      212.85     18.37 o
   9  11   4       35.69       33.53      9.93 o
  10  11   4       17.67        2.54      8.94 o
  11  11   4      177.19      170.97     14.70 o
  12  11   4       72.09       85.59     15.81 o
  13  11   4      155.65      152.18     18.64 o
  14  11   4        2.15        7.37     29.84 o
 -13  12   4       85.27       97.57     18.03 o
 -12  12   4       71.46       68.77     16.79 o
 -11  12   4      103.47      127.29     14.08 o
 -10  12   4        6.41        4.06      9.05 o
  -9  12   4      354.06      358.85     19.53 o
  -8  12   4      169.47      146.34     13.25 o
  -7  12   4       15.42       11.66      9.06 o
  -6  12   4      132.37      122.72      9.97 o
  -5  12   4      522.01      549.07     19.51 o
  -4  12   4      199.28      186.11     11.25 o
  -3  12   4      243.97      251.74     12.42 o
  -2  12   4      160.71      175.09     15.47 o
  -1  12   4      907.82      899.71     26.86 o
   0  12   4       26.45       28.42      7.10 o
   1  12   4      892.10      871.28     26.16 o
   2  12   4      149.68      135.00      9.87 o
   3  12   4      256.94      256.14     12.85 o
   4  12   4      186.87      185.13     11.82 o
   5  12   4      497.90      510.48     21.86 o
   6  12   4      132.62      117.28     11.60 o
   7  12   4       18.29       13.90     10.75 o
   8  12   4      171.18      147.72     16.52 o
   9  12   4      340.45      365.52     23.99 o
  10  12   4        4.94       -8.52      8.52 o
  11  12   4      113.99      100.39     13.18 o
  12  12   4       72.99       74.09     25.14 o
  13  12   4      105.89      116.89     18.33 o
 -12  13   4      232.44      235.85     17.73 o
 -11  13   4       14.30        6.04     10.53 o
 -10  13   4      138.54      142.56     14.37 o
  -9  13   4      285.38      301.52     19.75 o
  -8  13   4      116.38      119.07     15.52 o
  -7  13   4       77.04       86.65     12.05 o
  -6  13   4      124.15      133.08     12.90 o
  -5  13   4       22.62       16.36      9.20 o
  -4  13   4      433.55      427.65     16.87 o
  -3  13   4       62.80       64.89     10.02 o
  -2  13   4      210.93      207.54     12.20 o
  -1  13   4       18.89       19.08      7.28 o
   0  13   4      767.52      813.20     25.26 o
   1  13   4       18.86       11.90      6.75 o
   2  13   4      223.27      219.49     12.04 o
   3  13   4       56.64       53.56     11.80 o
   4  13   4      395.14      381.27     16.29 o
   5  13   4       22.01        8.76      8.11 o
   6  13   4      130.29      131.32     15.58 o
   7  13   4       75.33       92.27     15.13 o
   8  13   4      113.46      129.41     16.93 o
   9  13   4      285.07      293.43     22.35 o
  10  13   4      119.75      119.21     19.55 o
  11  13   4       15.99       14.49     12.89 o
  12  13   4      236.22      242.10     28.39 o
 -11  14   4      102.97      106.16     14.36 o
 -10  14   4      110.13      115.57     14.19 o
  -9  14   4      126.90      120.24     14.27 o
  -8  14   4      312.77      354.86     20.56 o
  -7  14   4      155.43      147.67     17.15 o
  -6  14   4      164.59      171.47     14.25 o
  -5  14   4      297.28      321.95     21.57 o
  -4  14   4       68.75       49.22     12.40 o
  -3  14   4      115.61      105.44     10.05 o
  -2  14   4      111.14      121.70     10.56 o
  -1  14   4      327.40      310.06     14.55 o
   0  14   4      244.90      227.34     12.57 o
   1  14   4      353.66      356.83     15.83 o
   2  14   4      114.81      138.70     10.85 o
   3  14   4      132.10      124.54     12.42 o
   4  14   4       88.97       76.13     10.78 o
   5  14   4      304.98      313.23     22.44 o
   6  14   4      183.68      175.53     18.05 o
   7  14   4      157.51      137.15     17.33 o
   8  14   4      330.26      325.78     23.65 o
   9  14   4      119.80      121.10     17.66 o
  10  14   4      101.10      111.73     23.99 o
  11  14   4       99.66       97.03     17.79 o
 -10  15   4       14.69       29.35     12.30 o
  -9  15   4      207.71      197.88     20.02 o
  -8  15   4       50.89       54.43     12.14 o
  -7  15   4      158.93      168.33     20.74 o
  -6  15   4       41.93       40.47     11.03 o
  -5  15   4       50.15       49.19     10.79 o
  -4  15   4      106.69      114.66     12.68 o
  -3  15   4      275.01      282.77     17.05 o
  -2  15   4      283.06      284.16     17.47 o
  -1  15   4      198.93      210.99     12.96 o
   0  15   4       84.71       84.90      9.85 o
   1  15   4      184.44      198.52     12.54 o
   2  15   4      268.05      273.59     16.71 o
   3  15   4      292.86      295.18     21.27 o
   4  15   4      113.91      111.57     23.93 o
   5  15   4       69.80       55.36     13.94 o
   6  15   4       43.80       62.43     14.96 o
   7  15   4      178.82      184.58     19.30 o
   8  15   4       52.09       42.92     14.75 o
   9  15   4      205.36      211.23     22.22 o
  10  15   4       13.44       13.59     13.72 o
  -8  16   4        3.18       13.87     13.60 o
  -7  16   4        6.49        0.95      9.95 o
  -6  16   4       14.78       15.08     10.48 o
  -5  16   4       12.37       16.07     10.32 o
  -4  16   4       64.87       82.29     12.41 o
  -3  16   4       57.39       81.86     12.12 o
  -2  16   4      345.74      355.47     19.26 o
  -1  16   4      334.60      358.46     19.33 o
   0  16   4       87.28       82.93     10.40 o
   1  16   4      316.76      351.86     18.82 o
   2  16   4      339.75      362.99     34.80 o
   3  16   4       54.00       42.68     20.64 o
   4  16   4       68.46       37.23     19.32 o
   5  16   4       10.50       23.01     19.02 o
   6  16   4       20.10        5.16     14.38 o
   7  16   4        5.70       38.82     15.02 o
   8  16   4        1.56        6.46     13.14 o
  -7  17   4       35.76       58.23     12.55 o
  -6  17   4      116.18      108.96     14.31 o
  -5  17   4       12.31       20.94     13.73 o
  -4  17   4       29.18       47.95     14.34 o
  -3  17   4      113.48      115.86     13.97 o
  -2  17   4      223.19      242.72     17.16 o
  -1  17   4       43.10       43.67     10.66 o
   0  17   4       62.49       60.06     11.73 o
   1  17   4       40.95       37.08     18.90 o
   2  17   4      200.05      211.39     29.96 o
   3  17   4      108.65      108.11     24.76 o
   4  17   4       27.90       10.75     18.69 o
   5  17   4       13.75        4.09     17.94 o
   6  17   4      117.42       77.15     23.44 o
   7  17   4       36.04       61.86     16.28 o
  -4  18   4       50.42       39.66     12.24 o
  -3  18   4       18.43       16.09     19.40 o
  -2  18   4        3.78        7.67     10.53 o
  -1  18   4        0.54        6.60     16.43 o
   0  18   4        4.74       -4.90     17.50 o
   1  18   4        1.33       15.86     19.02 o
   2  18   4        2.86       25.12     21.79 o
   3  18   4       14.48       -7.31     16.66 o
   4  18   4       54.25       59.21     23.51 o
   1   0   5     1078.45     1165.34     24.13 o
   2   0   5    14946.56    14500.43    269.49 o
   3   0   5       79.36      123.90      4.55 o
   4   0   5     2551.68     2438.71     44.48 o
   5   0   5    13597.16    13058.50    226.25 o
   6   0   5     2630.90     2616.60     47.37 o
   7   0   5     5498.08     5476.33    103.80 o
   8   0   5     1949.47     1794.26     79.83 o
   9   0   5      221.64      193.91     14.09 o
  10   0   5       24.87       21.65      6.38 o
  11   0   5     1245.06     1267.40     34.21 o
  12   0   5      185.82      188.60     13.19 o
  13   0   5      455.57      460.79     20.44 o
  14   0   5      349.83      328.35     33.13 o
  15   0   5       79.59       62.13     14.12 o
  16   0   5        2.25       -5.88      8.93 o
  17   0   5      204.64      174.11     22.75 o
 -17   1   5       41.25       21.17     14.29 o
 -16   1   5       58.80       40.04     31.00 o
 -15   1   5      147.82      141.35     14.01 o
 -14   1   5       92.85       94.59     11.70 o
 -13   1   5      295.78      316.97     16.90 o
 -12   1   5       30.12       23.89      8.50 o
 -11   1   5      235.30      251.13     11.59 o
 -10   1   5     1836.97     1841.17     46.42 o
  -9   1   5      421.64      411.36     14.18 o
  -8   1   5      431.38      396.19     11.89 o
  -7   1   5     1059.71     1077.86     23.18 o
  -6   1   5     2801.46     2065.96    313.78 o
  -5   1   5      564.87      434.53     51.82 o
  -4   1   5     1917.21     1530.82    121.10 o
  -3   1   5    12461.73    11792.85    353.76 o
  -2   1   5     1537.42     1145.31    183.37 o
  -1   1   5     1795.47     1871.31     45.07 o
   0   1   5       72.64       83.95      4.56 o
   1   1   5     1987.85     2088.01     37.96 o
   2   1   5     1417.89     1391.03     26.20 o
   3   1   5    12452.02    11899.35    320.46 o
   4   1   5     1916.83     1232.97    245.57 o
   5   1   5      592.09      490.07     38.69 o
   6   1   5     2846.37     1967.82    340.99 o
   7   1   5     1100.27     1084.42     39.78 o
   8   1   5      385.34      319.78     18.03 o
   9   1   5      453.28      405.26     22.65 o
  10   1   5     1852.90     1856.62     47.00 o
  11   1   5      193.54      195.35     10.77 o
  12   1   5       28.15       23.87      7.81 o
  13   1   5      277.68      309.53     16.57 o
  14   1   5      111.06      104.31     11.71 o
  15   1   5      124.45      124.98     13.06 o
  16   1   5       50.84       34.50     11.16 o
  17   1   5       46.60       49.66     16.05 o
 -17   2   5       92.51       92.46     17.38 o
 -16   2   5       39.93       30.31     20.99 o
 -15   2   5      128.52      127.23     26.14 o
 -14   2   5      342.02      334.13     18.21 o
 -13   2   5      730.82      705.48     26.79 o
 -12   2   5     1080.84     1054.86     43.86 o
 -11   2   5      227.12      248.99     16.77 o
 -10   2   5      723.37      705.78     22.36 o
  -9   2   5     1762.83     1736.47     43.51 o
  -8   2   5      300.66      307.65     11.34 o
  -7   2   5      383.44      349.81     12.42 o
  -6   2   5     1040.64     1079.19     25.49 o
  -5   2   5     5741.80     5674.52    107.53 o
  -4   2   5     3484.31     3342.98     64.44 o
  -3   2   5     2263.12     2568.31     49.97 o
  -2   2   5     2603.02     2562.89     46.60 o
  -1   2   5     2265.48     2237.19     47.48 o
   0   2   5      187.98      168.48      5.40 o
   1   2   5     2184.72     2145.39     42.04 o
   2   2   5     2550.38     2511.25     49.02 o
   3   2   5     2448.83     2787.47     91.69 o
   4   2   5     3363.55     3265.47     58.71 o
   5   2   5     5669.48     5586.59     98.65 o
   6   2   5     1079.56     1142.16     22.80 o
   7   2   5      379.66      352.29      9.64 o
   8   2   5      291.27      284.52     11.60 o
   9   2   5     1732.12     1721.46     43.75 o
  10   2   5      718.07      674.31     20.83 o
  11   2   5      225.01      250.03     11.86 o
  12   2   5     1090.17     1074.20     30.50 o
  13   2   5      761.85      721.34     27.26 o
  14   2   5      328.75      311.33     17.32 o
  15   2   5      117.61       90.55     12.03 o
  16   2   5       24.48       33.63     11.40 o
  17   2   5       93.93      101.84     16.71 o
 -16   3   5       73.18       61.21     15.80 o
 -15   3   5      122.94      104.15     17.20 o
 -14   3   5      219.57      235.45     15.58 o
 -13   3   5      908.31      871.12     31.13 o
 -12   3   5      392.33      380.46     17.95 o
 -11   3   5      237.90      228.37     13.77 o
 -10   3   5      682.11      725.25     32.00 o
  -9   3   5      432.76      442.89     14.68 o
  -8   3   5      986.35     1010.14     32.09 o
  -7   3   5      237.94      237.67     12.48 o
  -6   3   5      321.10      316.49     11.49 o
  -5   3   5       54.16       49.56      5.27 o
  -4   3   5      998.01     1121.20     25.82 o
  -3   3   5     4489.04     4485.79     93.73 o
  -2   3   5    10884.72    11176.63    225.60 o
  -1   3   5      515.51      488.99     11.76 o
   0   3   5     4164.59     4064.84     77.83 o
   1   3   5      460.26      425.46     10.56 o
   2   3   5    11057.71    11199.29    208.92 o
   3   3   5     4560.34     4475.70     93.82 o
   4   3   5      877.43      973.72     21.17 o
   5   3   5       84.42       86.65      4.73 o
   6   3   5      295.96      279.63      8.19 o
   7   3   5      242.59      246.81      7.97 o
   8   3   5     1035.75     1017.18     21.19 o
   9   3   5      389.83      395.33     14.66 o
  10   3   5      727.74      738.75     22.54 o
  11   3   5      233.68      221.58     11.41 o
  12   3   5      415.43      415.09     15.99 o
  13   3   5      897.81      829.01     30.55 o
  14   3   5      200.23      194.64     14.49 o
  15   3   5      113.04      114.42     16.46 o
  16   3   5       62.59       70.36     12.48 o
 -16   4   5       11.10        7.74     18.16 o
 -15   4   5      529.03      516.37     29.84 o
 -14   4   5      304.42      334.89     23.73 o
 -13   4   5        0.72       -7.16      8.11 o
 -12   4   5       46.99       66.61     11.74 o
 -11   4   5      271.82      268.74     14.70 o
 -10   4   5      154.44      156.83     11.37 o
  -9   4   5     1193.35     1200.29     37.68 o
  -8   4   5      389.88      409.34     16.78 o
  -7   4   5      677.93      661.53     22.80 o
  -6   4   5      956.18      923.96     29.09 o
  -5   4   5     1260.05     1250.33     46.19 o
  -4   4   5      318.29      298.08     12.52 o
  -3   4   5     7634.18     7652.13    175.74 o
  -2   4   5      103.58      111.82      7.26 o
  -1   4   5      593.04      603.87     15.14 o
   0   4   5       17.06       18.65      3.39 o
   1   4   5      618.37      646.59     14.80 o
   2   4   5       87.69      111.12      9.59 o
   3   4   5     7645.53     7607.03    176.18 o
   4   4   5      378.18      350.69      9.57 o
   5   4   5     1253.56     1221.92     26.13 o
   6   4   5      968.36      947.85     21.33 o
   7   4   5      649.34      633.37     14.51 o
   8   4   5      373.36      379.78     10.52 o
   9   4   5     1345.85     1355.17     32.23 o
  10   4   5      136.90      141.95      9.75 o
  11   4   5      303.51      287.77     13.12 o
  12   4   5       37.64       46.41      7.95 o
  13   4   5        0.12       -2.21      6.99 o
  14   4   5      293.79      282.56     17.19 o
  15   4   5      521.82      499.29     22.89 o
  16   4   5       10.28       24.32     13.70 o
 -16   5   5      135.13      156.34     19.26 o
 -15   5   5       33.83       35.67     14.53 o
 -14   5   5      514.45      517.05     29.38 o
 -13   5   5      140.26      151.49     17.23 o
 -12   5   5        3.53        3.47      7.92 o
 -11   5   5      138.13      132.50     11.39 o
 -10   5   5       45.10       51.12      8.52 o
  -9   5   5       23.06       28.46      7.78 o
  -8   5   5      419.18      426.96     17.41 o
  -7   5   5      891.05      900.60     29.05 o
  -6   5   5     1240.73     1254.53     47.34 o
  -5   5   5       24.31       21.22      8.10 o
  -4   5   5     2293.10     2392.52     57.53 o
  -3   5   5      990.76     1028.82     26.81 o
  -2   5   5     6705.59     6884.84    158.91 o
  -1   5   5     1219.65     1214.78     25.43 o
   0   5   5      122.43      140.18      5.83 o
   1   5   5     1282.57     1250.05     28.64 o
   2   5   5     6502.88     6605.70    136.93 o
   3   5   5     1019.47     1042.98     24.21 o
   4   5   5     2489.59     2585.46     51.03 o
   5   5   5       47.59       50.96      4.57 o
   6   5   5     1310.65     1282.65     27.66 o
   7   5   5      839.53      826.54     19.55 o
   8   5   5      395.21      408.10     11.00 o
   9   5   5       34.52       43.68      7.39 o
  10   5   5       37.98       52.47      7.82 o
  11   5   5      113.74      102.13      9.30 o
  12   5   5        0.80       -1.67      6.54 o
  13   5   5      126.30      163.64     11.57 o
  14   5   5      544.77      529.22     23.55 o
  15   5   5       27.89       34.49     10.83 o
  16   5   5      148.10      146.08     18.32 o
 -16   6   5       94.39       78.28     17.04 o
 -15   6   5      188.84      184.31     19.92 o
 -14   6   5       92.02       89.27     16.39 o
 -13   6   5      311.66      299.00     22.44 o
 -12   6   5      614.78      640.27     32.22 o
 -11   6   5      583.58      562.39     35.54 o
 -10   6   5      545.54      530.79     21.23 o
  -9   6   5       15.05       17.06      7.77 o
  -8   6   5      305.36      279.67     40.69 o
  -7   6   5      765.14      724.32     31.72 o
  -6   6   5     1056.70     1059.90     27.42 o
  -5   6   5     3677.04     3781.14    102.16 o
  -4   6   5     1020.25     1020.77     27.43 o
  -3   6   5      672.90      715.59     20.49 o
  -2   6   5     3228.23     3106.22     66.41 o
  -1   6   5      942.31      863.77     52.55 o
   0   6   5      125.51       97.42      5.84 o
   1   6   5      844.81      838.00     20.63 o
   2   6   5     3314.73     3182.27     76.13 o
   3   6   5      579.45      615.90     14.63 o
   4   6   5     1059.11     1027.54     24.62 o
   5   6   5     3674.36     3779.55     80.43 o
   6   6   5     1024.28     1006.10     20.87 o
   7   6   5      800.81      775.65     18.86 o
   8   6   5      306.29      277.81      9.96 o
   9   6   5       20.63       12.38      6.16 o
  10   6   5      548.74      563.00     19.43 o
  11   6   5      588.62      571.77     19.75 o
  12   6   5      603.85      584.63     20.44 o
  13   6   5      314.77      318.89     14.85 o
  14   6   5       85.84       88.94     10.44 o
  15   6   5      214.10      225.38     19.27 o
  16   6   5       95.57      125.80     18.40 o
 -15   7   5       44.11       48.66     16.08 o
 -14   7   5       12.94        4.76     12.55 o
 -13   7   5      210.02      217.27     20.25 o
 -12   7   5      124.83      154.71     24.30 o
 -11   7   5      594.27      636.99     31.68 o
 -10   7   5       74.04       80.67     27.52 o
  -9   7   5      534.21      574.13     29.02 o
  -8   7   5       60.91       50.12     17.18 o
  -7   7   5     1022.56     1022.48     27.08 o
  -6   7   5     1445.51     1507.45     44.39 o
  -5   7   5     1932.94     1978.76     49.35 o
  -4   7   5     2457.51     2583.92     62.83 o
  -3   7   5      257.79      287.02      9.02 o
  -2   7   5     1397.39     1465.39     33.71 o
  -1   7   5     1330.72     1280.32     29.91 o
   0   7   5       81.16       70.52      5.56 o
   1   7   5     1259.29     1223.77     32.57 o
   2   7   5     1290.94     1353.26     35.12 o
   3   7   5      252.98      275.91      8.77 o
   4   7   5     2364.70     2457.55     53.86 o
   5   7   5     1959.03     1974.38     44.25 o
   6   7   5     1464.85     1445.65     33.73 o
   7   7   5     1076.00     1077.66     22.54 o
   8   7   5       77.13       96.31      8.75 o
   9   7   5      491.22      522.16     18.35 o
  10   7   5       86.94       92.52      9.53 o
  11   7   5      598.40      612.71     21.05 o
  12   7   5      121.56      133.44     10.85 o
  13   7   5      235.23      234.62     13.60 o
  14   7   5       12.91        6.33     12.52 o
  15   7   5       57.36       92.97     16.46 o
 -15   8   5        6.54       -3.97     13.33 o
 -14   8   5      197.36      193.98     23.06 o
 -13   8   5       89.65      100.52     16.36 o
 -12   8   5      196.77      197.56     18.54 o
 -11   8   5      343.58      344.43     23.28 o
 -10   8   5     1034.01     1103.53     83.17 o
  -9   8   5       64.30       50.42     13.05 o
  -8   8   5      590.21      593.22     30.32 o
  -7   8   5      540.14      502.75     17.70 o
  -6   8   5      833.85      864.62     24.82 o
  -5   8   5     1308.58     1334.86     35.23 o
  -4   8   5      380.69      348.79     11.87 o
  -3   8   5      479.46      467.21     12.51 o
  -2   8   5     1075.35     1030.91     66.75 o
  -1   8   5      132.98      142.36      7.54 o
   0   8   5     1309.59     1304.34     34.46 o
   1   8   5      128.56      140.71      8.58 o
   2   8   5     1023.95     1077.14     29.20 o
   3   8   5      447.56      458.41     12.48 o
   4   8   5      351.74      335.44     11.40 o
   5   8   5     1310.00     1341.26     31.77 o
   6   8   5      891.96      904.46     23.08 o
   7   8   5      486.78      476.07     17.01 o
   8   8   5      659.02      660.75     20.84 o
   9   8   5       46.66       44.53      8.03 o
  10   8   5      965.32     1046.80     30.77 o
  11   8   5      353.06      354.32     15.54 o
  12   8   5      208.82      205.07     12.95 o
  13   8   5       83.42      111.17     11.34 o
  14   8   5      209.65      193.19     13.50 o
  15   8   5        7.13       23.15     20.80 o
 -15   9   5       81.19       75.18     17.41 o
 -14   9   5        9.92       30.58     19.26 o
 -13   9   5      354.04      354.09     28.49 o
 -12   9   5      117.95      119.27     16.83 o
 -11   9   5       14.18       -5.15     10.83 o
 -10   9   5      127.81      124.82     15.35 o
  -9   9   5        8.55        9.40      7.79 o
  -8   9   5      216.22      179.46     26.68 o
  -7   9   5       46.89       40.06      8.91 o
  -6   9   5      225.59      209.20     12.90 o
  -5   9   5      368.23      355.30     21.16 o
  -4   9   5      417.16      425.57     15.96 o
  -3   9   5     2295.96     2156.11     60.96 o
  -2   9   5      219.23      216.36     16.34 o
  -1   9   5      121.19      123.41      7.44 o
   0   9   5       34.53       39.87      6.53 o
   1   9   5      148.70      148.99      8.82 o
   2   9   5      216.26      242.63     10.91 o
   3   9   5     2230.92     2308.62    109.16 o
   4   9   5      383.07      413.56     13.43 o
   5   9   5      403.02      396.31     13.47 o
   6   9   5      228.84      230.41     11.67 o
   7   9   5       64.02       57.95      7.85 o
   8   9   5      172.44      141.25      9.66 o
   9   9   5        9.87       14.25      8.37 o
  10   9   5      124.77      128.13     12.93 o
  11   9   5       11.95       16.27      9.24 o
  12   9   5      121.41      125.20     12.54 o
  13   9   5      351.42      370.45     19.09 o
  14   9   5       12.62        1.60     10.45 o
  15   9   5       70.88       81.35     17.38 o
 -14  10   5      367.64      400.44     28.46 o
 -13  10   5      184.40      202.15     20.84 o
 -12  10   5      234.57      245.34     21.60 o
 -11  10   5      152.35      159.58     22.34 o
 -10  10   5        4.28       27.93     16.43 o
  -9  10   5      144.13      143.43     16.48 o
  -8  10   5      478.22      476.24     20.76 o
  -7  10   5       66.99       66.04      9.73 o
  -6  10   5      320.20      303.87     13.74 o
  -5  10   5     1043.88      985.46     28.70 o
  -4  10   5     1005.81     1012.99     29.15 o
  -3  10   5      150.14      143.00      8.55 o
  -2  10   5     2013.73     1898.50     86.68 o
  -1  10   5      152.15      140.58      8.45 o
   0  10   5      260.36      257.60     11.69 o
   1  10   5      194.31      182.70      9.99 o
   2  10   5     2100.17     2164.96     54.58 o
   3  10   5      188.34      191.69     10.23 o
   4  10   5     1014.07     1008.72     29.17 o
   5  10   5     1062.57     1013.94     29.45 o
   6  10   5      301.69      289.90     13.44 o
   7  10   5       61.85       65.68      9.36 o
   8  10   5      491.27      479.14     26.03 o
   9  10   5      131.61      126.55     11.77 o
  10  10   5        4.33        4.21      8.67 o
  11  10   5      157.63      176.39     14.54 o
  12  10   5      230.49      258.37     17.02 o
  13  10   5      182.68      190.43     32.46 o
  14  10   5      359.00      374.91     26.25 o
 -13  11   5      233.68      242.97     22.81 o
 -12  11   5      302.29      323.50     33.57 o
 -11  11   5       26.96        4.18     11.83 o
 -10  11   5      157.83      170.94     18.57 o
  -9  11   5       77.59       66.68     13.59 o
  -8  11   5       44.65       47.71      9.72 o
  -7  11   5      129.37      119.19      9.92 o
  -6  11   5      268.67      302.85     15.97 o
  -5  11   5      146.21      142.59     10.13 o
  -4  11   5      230.52      230.30     12.28 o
  -3  11   5     1713.83     1747.11     52.92 o
  -2  11   5       39.78       30.80      7.18 o
  -1  11   5      145.32      136.57      9.68 o
   0  11   5       15.36       10.92      6.34 o
   1  11   5      111.25      104.54     11.40 o
   2  11   5       54.13       44.19      7.24 o
   3  11   5     1742.75     1769.10     46.04 o
   4  11   5      201.51      193.91     11.25 o
   5  11   5      137.84      140.05     10.29 o
   6  11   5      273.69      285.30     13.69 o
   7  11   5      114.03      109.30     14.40 o
   8  11   5       36.62       50.42     13.23 o
   9  11   5       64.79       47.59      9.81 o
  10  11   5      157.05      160.45     13.79 o
  11  11   5       39.28       32.95     10.32 o
  12  11   5      305.68      307.05     18.86 o
  13  11   5      235.71      271.89     23.55 o
 -13  12   5       19.37       50.21     26.36 o
 -12  12   5       41.55       39.46     15.74 o
 -11  12   5      196.16      186.49     20.00 o
 -10  12   5       13.85        6.19      9.39 o
  -9  12   5      295.66      286.86     17.63 o
  -8  12   5       14.25       11.97      9.49 o
  -7  12   5      440.65      475.72     21.60 o
  -6  12   5      268.49      273.71     13.77 o
  -5  12   5     1007.18      988.36     52.22 o
  -4  12   5      275.20      291.22     13.85 o
  -3  12   5       12.70        1.26      6.39 o
  -2  12   5       89.31       81.70      8.80 o
  -1  12   5      565.64      562.89     19.34 o
   0  12   5       58.93       52.81      7.96 o
   1  12   5      591.39      590.91     22.86 o
   2  12   5       80.53       85.89      8.86 o
   3  12   5       16.72        9.15      6.51 o
   4  12   5      267.14      295.48     14.15 o
   5  12   5      993.66      946.18     28.66 o
   6  12   5      275.90      269.25     16.64 o
   7  12   5      404.42      425.37     25.30 o
   8  12   5       15.52       10.27     29.17 o
   9  12   5      302.29      291.14     17.44 o
  10  12   5       21.11       35.80     10.61 o
  11  12   5      210.84      239.17     16.71 o
  12  12   5       44.80       64.04     15.34 o
  13  12   5       18.51       22.25     15.46 o
 -12  13   5       78.03       99.05     16.79 o
 -11  13   5       11.49       21.80     11.14 o
 -10  13   5      151.02      159.88     14.82 o
  -9  13   5        9.44        0.67      9.10 o
  -8  13   5      137.56      117.95     12.90 o
  -7  13   5       36.80       27.54     10.07 o
  -6  13   5      365.58      374.66     19.06 o
  -5  13   5      494.74      482.10     18.65 o
  -4  13   5      425.28      464.98     29.74 o
  -3  13   5      250.90      242.58     15.24 o
  -2  13   5      677.60      646.30     21.73 o
  -1  13   5      632.22      601.05     20.60 o
   0  13   5      196.27      224.81     12.24 o
   1  13   5      624.41      622.39     21.08 o
   2  13   5      678.95      666.00     21.91 o
   3  13   5      276.36      290.69     16.36 o
   4  13   5      414.38      428.36     20.07 o
   5  13   5      523.54      504.96     23.36 o
   6  13   5      367.46      341.46     23.53 o
   7  13   5       43.54       29.69     12.35 o
   8  13   5      107.11       77.68     15.34 o
   9  13   5       12.48       24.61     10.47 o
  10  13   5      162.84      156.43     14.61 o
  11  13   5       11.63       11.87     10.87 o
  12  13   5       84.66       92.56     17.58 o
 -11  14   5       27.12       43.97     18.16 o
 -10  14   5      130.60      122.89     15.18 o
  -9  14   5       18.14       33.01     11.57 o
  -8  14   5      139.26      158.22     14.65 o
  -7  14   5       25.63       36.42     11.60 o
  -6  14   5       46.71       63.52     12.03 o
  -5  14   5      478.25      469.50     22.02 o
  -4  14   5      174.07      169.77     17.09 o
  -3  14   5      328.61      341.63     15.66 o
  -2  14   5      380.21      347.90     22.53 o
  -1  14   5      144.51      136.56     10.81 o
   0  14   5      343.95      399.23     16.75 o
   1  14   5      118.06      100.62      9.80 o
   2  14   5      409.53      389.28     16.44 o
   3  14   5      316.55      350.24     25.10 o
   4  14   5      200.86      171.34     18.83 o
   5  14   5      482.47      477.56     39.60 o
   6  14   5       45.76       24.14     12.65 o
   7  14   5       26.20       20.68     12.01 o
   8  14   5      137.86      144.38     18.13 o
   9  14   5       16.17        1.34     12.53 o
  10  14   5      135.78      157.27     15.62 o
  11  14   5       29.21       55.71     17.08 o
 -10  15   5       21.52        7.85     15.99 o
  -9  15   5      189.41      212.94     21.52 o
  -8  15   5       67.85       82.66     13.07 o
  -7  15   5      387.24      414.37     21.64 o
  -6  15   5       54.43       59.81     11.40 o
  -5  15   5       75.55       80.78     11.97 o
  -4  15   5      268.12      286.15     17.43 o
  -3  15   5       54.15       44.31     10.16 o
  -2  15   5       74.57       76.15     10.30 o
  -1  15   5      301.46      298.07     14.95 o
   0  15   5        1.51       -2.36     10.43 o
   1  15   5      308.68      330.47     15.61 o
   2  15   5       64.53       60.76     12.24 o
   3  15   5       67.01       27.19     15.37 o
   4  15   5      251.22      276.38     30.88 o
   5  15   5       76.83       62.63     20.95 o
   6  15   5       54.01       50.27     14.78 o
   7  15   5      387.78      420.78     27.37 o
   8  15   5       69.77       67.46     16.16 o
   9  15   5      184.94      197.43     20.99 o
  10  15   5       18.94       23.76     20.18 o
  -8  16   5       64.15       76.84     13.20 o
  -7  16   5      106.77      139.53     15.27 o
  -6  16   5      150.11      166.26     23.88 o
  -5  16   5      146.84      166.00     15.40 o
  -4  16   5       28.42       27.77     10.48 o
  -3  16   5      102.04      105.95     13.04 o
  -2  16   5        3.09        0.95      8.85 o
  -1  16   5      138.29      139.92     13.29 o
   0  16   5        3.03        1.37     10.66 o
   1  16   5      146.55      132.85     13.54 o
   3  16   5       86.39       93.84     24.16 o
   4  16   5       22.69       22.98     19.36 o
   5  16   5      137.49      150.52     26.23 o
   6  16   5      158.19      167.41     30.04 o
   7  16   5       97.63      117.48     26.69 o
   8  16   5       69.84       65.27     16.48 o
  -6  17   5      142.00      154.13     16.22 o
  -5  17   5       54.67       58.12     12.34 o
  -4  17   5       57.03       57.98     12.83 o
  -3  17   5      187.48      199.51     15.98 o
  -2  17   5       64.55       65.30     12.20 o
  -1  17   5        8.98       -3.98     15.09 o
   0  17   5      138.65      154.54     18.42 o
   1  17   5        9.08       18.38     12.74 o
   2  17   5       66.50       70.54     22.33 o
   3  17   5      184.26      210.53     30.51 o
   4  17   5       49.66       49.11     21.43 o
   5  17   5       55.88       23.17     20.97 o
   6  17   5      136.94      113.46     26.57 o
  -3  18   5       30.51       28.87     14.58 o
  -2  18   5       92.94       93.93     16.85 o
  -1  18   5      100.97       97.35     18.60 o
   0  18   5        1.28        4.26     16.28 o
   1  18   5       94.50       93.53     23.91 o
   2  18   5      102.68       81.61     23.59 o
   3  18   5       27.15       40.38     21.81 o
   0   0   6      297.87      354.99     28.56 o
   1   0   6      304.33      314.64      7.96 o
   2   0   6        9.73       27.99      4.01 o
   3   0   6     8904.34     8872.88    154.63 o
   4   0   6     4548.00     4381.75     77.85 o
   5   0   6       77.36       54.98      4.45 o
   6   0   6     1257.01     1147.61     24.51 o
   7   0   6     1476.18     1406.08     35.51 o
   8   0   6      294.34      294.12      9.26 o
   9   0   6        0.33        0.34      4.24 o
  10   0   6       29.91       29.38      6.47 o
  11   0   6       82.81       88.52     11.47 o
  12   0   6       27.77       19.18      7.84 o
  13   0   6        9.81        5.35      7.92 o
  14   0   6      550.50      544.42     23.12 o
  15   0   6      349.84      348.20     18.84 o
  16   0   6       62.23       36.50     22.65 o
 -16   1   6      139.69      129.77     29.99 o
 -15   1   6      131.40      127.35     17.09 o
 -14   1   6      302.81      288.22     16.85 o
 -13   1   6      540.80      575.24     23.61 o
 -12   1   6      159.57      176.47     15.14 o
 -11   1   6      119.66      131.05     10.87 o
 -10   1   6      201.43      214.23     10.18 o
  -9   1   6      509.21      489.52     25.43 o
  -8   1   6      384.88      369.83     19.40 o
  -7   1   6      194.62      176.82      9.73 o
  -6   1   6     2844.27     2992.84     58.46 o
  -5   1   6     1070.66     1016.78     21.95 o
  -4   1   6     2053.73     1976.38     39.39 o
  -3   1   6     2093.41     2307.25     45.32 o
  -2   1   6     1386.92     1449.51     52.17 o
  -1   1   6      627.29      671.17     18.40 o
   0   1   6     2033.24     2200.67     52.57 o
   1   1   6      540.08      584.79     12.63 o
   2   1   6     1227.96     1355.51     25.80 o
   3   1   6     1883.07     1991.06     43.42 o
   4   1   6     2117.12     2031.04     37.53 o
   5   1   6     1048.34      873.85     84.95 o
   6   1   6     2759.07     2818.27     75.48 o
   7   1   6      187.48      185.17      6.56 o
   8   1   6      336.05      324.23     19.27 o
   9   1   6      463.84      440.26     35.19 o
  10   1   6      235.74      234.15     11.04 o
  11   1   6      154.81      166.79     10.01 o
  12   1   6      195.69      191.96     13.50 o
  13   1   6      544.66      557.03     23.29 o
  14   1   6      294.28      286.38     16.80 o
  15   1   6      129.19      139.57     14.83 o
  16   1   6      137.81      141.75     17.71 o
 -16   2   6      115.05       80.67     19.20 o
 -15   2   6       78.33       74.16     15.69 o
 -14   2   6      140.06      119.17     16.43 o
 -13   2   6      445.18      446.51     20.18 o
 -12   2   6       91.62      106.61     15.19 o
 -11   2   6      730.29      723.66     26.08 o
 -10   2   6     1239.53     1182.45     37.47 o
  -9   2   6      964.31      953.01     31.14 o
  -8   2   6     1057.02     1122.05     42.23 o
  -7   2   6     1442.24     1497.44     38.58 o
  -6   2   6      406.34      410.28     12.20 o
  -5   2   6     5219.13     4921.05    102.66 o
  -4   2   6     1397.44     1497.85     30.63 o
  -3   2   6     2668.82     2686.71     57.56 o
  -2   2   6     1381.28     1512.35     30.52 o
  -1   2   6      769.98      778.19     32.64 o
   0   2   6      334.48      343.90      9.14 o
   1   2   6      786.15      849.65     18.43 o
   2   2   6     1394.41     1490.54     30.50 o
   3   2   6     2599.97     2486.49     48.85 o
   4   2   6     1315.14     1422.74     26.77 o
   5   2   6     4938.15     4682.06     90.39 o
   6   2   6      465.42      454.16     11.19 o
   7   2   6     1367.12     1388.86     29.45 o
   8   2   6     1054.27     1121.22     24.79 o
   9   2   6     1104.19     1097.20     29.99 o
  10   2   6     1234.87     1179.61     32.14 o
  11   2   6      760.95      736.51     22.66 o
  12   2   6       88.86       82.40      8.74 o
  13   2   6      445.27      430.19     19.82 o
  14   2   6      143.59      156.14     13.59 o
  15   2   6       77.38       66.87     11.61 o
  16   2   6      117.11       91.94     12.91 o
 -16   3   6       75.89       78.25     16.33 o
 -15   3   6       24.92       32.30     13.96 o
 -14   3   6      300.44      286.91     22.26 o
 -13   3   6       60.03       52.93     13.64 o
 -12   3   6      233.90      238.53     14.37 o
 -11   3   6      163.13      164.93     11.95 o
 -10   3   6      457.57      419.26     18.09 o
  -9   3   6     1616.54     1575.91     47.28 o
  -8   3   6      384.90      399.22     16.42 o
  -7   3   6     2796.57     2874.08     69.67 o
  -6   3   6     1158.96     1192.96     31.34 o
  -5   3   6     1634.67     1549.29     39.04 o
  -4   3   6     1651.25     1647.98     47.96 o
  -3   3   6      171.81      213.22     10.31 o
  -2   3   6     2091.78     2222.72     53.27 o
  -1   3   6      727.42      673.08     16.61 o
   0   3   6     2083.29     2012.61     52.01 o
   1   3   6      755.24      702.90     15.80 o
   2   3   6     2124.49     2199.55     53.48 o
   3   3   6      149.35      193.54      8.32 o
   4   3   6     1796.22     1826.22     46.02 o
   5   3   6     1723.97     1581.70     35.90 o
   6   3   6     1129.80     1160.85     23.28 o
   7   3   6     2885.37     2914.04     53.48 o
   8   3   6      323.08      323.51      9.53 o
   9   3   6     1561.83     1520.63     45.31 o
  10   3   6      503.77      482.92     19.04 o
  11   3   6      139.07      135.27      9.75 o
  12   3   6      244.76      246.88     12.51 o
  13   3   6       64.78       77.67     11.70 o
  14   3   6      277.43      267.76     16.52 o
  15   3   6       25.61       18.76      9.91 o
  16   3   6       66.91       46.65     12.29 o
 -16   4   6       34.22       45.28     16.49 o
 -15   4   6       83.28       92.98     15.84 o
 -14   4   6       59.11       50.03     13.69 o
 -13   4   6      200.96      198.80     18.36 o
 -12   4   6      761.57      787.49     28.53 o
 -11   4   6       46.43       59.59      9.21 o
 -10   4   6     1777.53     1767.89     52.75 o
  -9   4   6      952.30      969.07     36.94 o
  -8   4   6       93.93      106.66      9.16 o
  -7   4   6      166.72      177.50     10.45 o
  -6   4   6     4911.81     4848.05    132.16 o
  -5   4   6       36.61       44.07      6.64 o
  -4   4   6      239.60      231.39     11.08 o
  -3   4   6      226.81      220.83      8.67 o
  -2   4   6     1941.81     2017.39     56.04 o
  -1   4   6     4111.07     3751.97     72.01 o
   0   4   6     2224.63     1881.16     53.85 o
   1   4   6     3990.93     3638.29     69.90 o
   2   4   6     2149.04     2146.48     52.52 o
   3   4   6      191.28      186.96      9.70 o
   4   4   6      306.63      321.12     14.43 o
   5   4   6       48.28       57.60      3.95 o
   6   4   6     4931.39     4705.33     90.44 o
   7   4   6      155.71      169.12      7.48 o
   8   4   6       97.59      106.98      6.02 o
   9   4   6      978.86      989.88     28.11 o
  10   4   6     1780.92     1802.32     46.43 o
  11   4   6       46.75       57.17      8.25 o
  12   4   6      742.14      760.04     27.44 o
  13   4   6      175.52      181.61     14.16 o
  14   4   6       57.58       56.21     11.64 o
  15   4   6       71.19       75.81     17.85 o
  16   4   6       20.87       15.68     18.05 o
 -16   5   6      279.27      237.15     22.36 o
 -15   5   6       96.86       97.71     16.84 o
 -14   5   6       30.82       29.55     13.42 o
 -13   5   6      532.24      513.39     28.87 o
 -12   5   6       28.64       30.33     12.39 o
 -11   5   6     1103.96     1088.20     35.85 o
 -10   5   6      210.69      211.86     13.06 o
  -9   5   6     1665.48     1630.35     48.83 o
  -8   5   6     1247.50     1190.60     37.14 o
  -7   5   6     1136.42     1158.94     45.25 o
  -6   5   6     2237.84     2254.56     78.96 o
  -5   5   6     4174.90     4065.02    111.57 o
  -4   5   6      712.07      726.48     20.15 o
  -3   5   6     2080.97     2300.42     59.10 o
  -2   5   6     1775.77     1844.54     45.60 o
  -1   5   6       44.16       34.00      4.01 o
   0   5   6     5934.35     6049.69    114.43 o
   1   5   6       38.49       20.96      4.16 o
   2   5   6     1714.01     1675.07     37.28 o
   3   5   6     2082.30     2211.72     62.81 o
   4   5   6      630.13      657.96     29.19 o
   5   5   6     4171.97     3948.77     70.52 o
   6   5   6     2162.30     2150.36     43.64 o
   7   5   6     1077.02     1093.72     24.52 o
   8   5   6     1294.74     1240.85     27.48 o
   9   5   6     1709.96     1714.29     44.44 o
  10   5   6      190.48      189.19     10.95 o
  11   5   6     1190.23     1195.62     33.50 o
  12   5   6       34.22       39.51      8.46 o
  13   5   6      532.38      518.63     19.35 o
  14   5   6       40.40       43.30     10.23 o
  15   5   6       78.84       81.10     18.73 o
  16   5   6      284.56      293.02     23.81 o
 -16   6   6       50.17       34.28     23.34 o
 -15   6   6      223.96      231.91     21.60 o
 -14   6   6        8.22        5.65     12.38 o
 -13   6   6      126.96      140.16     17.74 o
 -12   6   6      298.60      287.96     21.23 o
 -11   6   6      170.21      141.84     16.50 o
 -10   6   6      828.73      834.25     35.50 o
  -9   6   6      129.78      128.70     13.49 o
  -8   6   6     1529.99     1598.86     59.98 o
  -7   6   6      443.36      442.67     23.17 o
  -6   6   6      756.97      743.23     66.12 o
  -5   6   6     1057.76     1054.44     38.54 o
  -4   6   6      820.05      885.16     21.73 o
  -3   6   6     1352.22     1249.60     32.57 o
  -2   6   6      181.29      206.29      9.21 o
  -1   6   6     1011.18     1006.46     21.93 o
   0   6   6       42.46       51.92      5.03 o
   1   6   6      997.32      986.57     23.68 o
   2   6   6      171.20      200.42      8.81 o
   3   6   6     1263.04     1165.46     26.91 o
   4   6   6      764.05      817.34     19.79 o
   5   6   6     1050.61     1035.91     24.77 o
   6   6   6      746.96      707.77     15.82 o
   7   6   6      451.55      454.39     11.72 o
   8   6   6     1465.09     1465.97     35.30 o
   9   6   6       98.57       89.69      8.76 o
  10   6   6      874.09      865.48     26.32 o
  11   6   6      181.12      169.15     11.22 o
  12   6   6      319.70      309.33     14.59 o
  13   6   6      136.51      155.98     14.03 o
  14   6   6        8.50       -1.04     10.96 o
  15   6   6      231.05      231.31     16.81 o
  16   6   6       53.05       54.90     15.13 o
 -15   7   6      128.75      141.49     20.23 o
 -14   7   6      644.99      589.07     32.84 o
 -13   7   6      259.07      290.40     22.42 o
 -12   7   6        6.90        1.51     11.80 o
 -11   7   6       11.01       12.89     11.71 o
 -10   7   6      668.59      700.55     33.26 o
  -9   7   6     1138.84     1145.62     46.49 o
  -8   7   6       36.12       42.44     11.60 o
  -7   7   6      562.11      578.17     32.40 o
  -6   7   6      274.72      298.46     12.96 o
  -5   7   6      105.72       99.60      7.23 o
  -4   7   6     1055.87     1014.91     24.48 o
  -3   7   6     1334.50     1341.61     31.38 o
  -2   7   6     4473.12     4400.99     84.51 o
  -1   7   6     1018.68     1070.21     25.76 o
   0   7   6        3.50        1.06      4.09 o
   1   7   6     1008.85     1066.72     33.07 o
   2   7   6     4506.20     4503.50    106.42 o
   3   7   6     1284.74     1260.93     29.20 o
   4   7   6      983.90      910.20     22.08 o
   5   7   6      133.92      130.48      6.83 o
   6   7   6      319.55      350.79     11.52 o
   7   7   6      537.89      551.17     15.04 o
   8   7   6       62.87       57.61      6.16 o
   9   7   6     1104.84     1089.41     31.12 o
  10   7   6      597.22      585.19     20.36 o
  11   7   6        5.61        1.45      6.72 o
  12   7   6        6.29        4.06      7.51 o
  13   7   6      238.45      240.55     14.07 o
  14   7   6      638.41      609.57     26.15 o
  15   7   6      130.77      123.02     22.87 o
 -15   8   6      113.76      148.18     19.93 o
 -14   8   6      352.51      372.69     26.82 o
 -13   8   6       75.34       71.95     16.12 o
 -12   8   6      427.67      438.66     27.68 o
 -11   8   6        6.14       12.64     12.22 o
 -10   8   6      507.88      474.00     26.68 o
  -9   8   6       90.71       87.67     15.42 o
  -8   8   6     1051.90     1010.63     42.09 o
  -7   8   6       13.07       12.56      8.42 o
  -6   8   6      464.17      506.54     24.61 o
  -5   8   6      152.48      146.95      8.82 o
  -4   8   6      914.99      847.44     21.90 o
  -3   8   6     3209.85     3062.98     97.52 o
  -2   8   6     1899.62     1930.75     49.05 o
  -1   8   6      561.70      513.79     14.79 o
   0   8   6      703.59      650.57     23.11 o
   1   8   6      623.59      599.55     18.65 o
   2   8   6     1827.74     1852.80     46.81 o
   3   8   6     3208.89     3188.41     68.48 o
   4   8   6     1018.70     1015.86     24.62 o
   5   8   6      159.40      182.73      8.38 o
   6   8   6      484.21      490.12     16.83 o
   7   8   6       12.02        8.18      5.37 o
   8   8   6     1031.37     1020.89     30.16 o
   9   8   6       93.21       81.26     10.21 o
  10   8   6      520.89      505.95     19.07 o
  11   8   6        6.26        5.16      8.63 o
  12   8   6      387.63      398.50     17.15 o
  13   8   6       77.11       80.17     10.68 o
  14   8   6      347.19      337.09     16.80 o
  15   8   6       99.00      117.68     17.88 o
 -14   9   6       75.48       56.79     16.34 o
 -13   9   6      583.06      594.38     60.78 o
 -12   9   6      198.13      199.66     20.66 o
 -11   9   6       97.88      104.88     21.90 o
 -10   9   6       10.88        6.83     10.77 o
  -9   9   6      362.89      346.68     17.73 o
  -8   9   6       66.19       60.32     10.04 o
  -7   9   6       54.33       51.59      9.19 o
  -6   9   6      251.46      236.00     13.68 o
  -5   9   6      656.78      614.41     24.72 o
  -4   9   6      348.19      344.34     14.10 o
  -3   9   6     1329.58     1268.15     64.57 o
  -2   9   6      745.70      684.07     36.24 o
  -1   9   6       73.98       64.75      7.23 o
   0   9   6      124.77       95.73      9.17 o
   1   9   6       45.05       44.49      6.74 o
   2   9   6      783.00      812.90     23.73 o
   3   9   6     1360.00     1419.68     33.14 o
   4   9   6      359.09      363.02     13.66 o
   5   9   6      700.04      681.42     21.48 o
   6   9   6      267.03      270.53     13.45 o
   7   9   6       45.80       33.63      9.50 o
   8   9   6       50.11       58.01      9.28 o
   9   9   6      383.26      381.86     18.63 o
  10   9   6       12.55       32.12     12.37 o
  11   9   6      106.11      119.48     12.75 o
  12   9   6      215.35      225.85     15.75 o
  13   9   6      563.57      609.63     22.92 o
  14   9   6       72.96       75.53     13.20 o
 -14  10   6       55.53       94.34     44.86 o
 -13  10   6      217.40      212.46     21.80 o
 -12  10   6      202.81      199.12     20.96 o
 -11  10   6      431.62      446.01     27.64 o
 -10  10   6      106.92       94.35     16.56 o
  -9  10   6       25.59       33.58      9.57 o
  -8  10   6       52.12       51.95      9.81 o
  -7  10   6      459.69      437.01     19.73 o
  -6  10   6      351.35      358.71     15.09 o
  -5  10   6      893.88      880.07     26.45 o
  -4  10   6      600.92      584.07     19.72 o
  -3  10   6      573.30      593.88     19.79 o
  -2  10   6      520.99      510.56     17.70 o
  -1  10   6      430.63      359.75     18.40 o
   0  10   6      160.41      174.47     10.15 o
   1  10   6      438.06      410.70     15.21 o
   2  10   6      494.57      497.25     17.04 o
   3  10   6      614.68      664.70     33.26 o
   4  10   6      629.13      602.84     23.21 o
   5  10   6      831.76      833.04     25.32 o
   6  10   6      387.37      388.47     19.00 o
   7  10   6      422.61      403.42     19.91 o
   8  10   6       47.20       45.94     10.04 o
   9  10   6       42.31       53.03     10.09 o
  10  10   6       99.16      106.46     11.98 o
  11  10   6      475.01      478.38     22.11 o
  12  10   6      196.82      237.37     16.69 o
  13  10   6      217.24      243.46     17.23 o
  14  10   6       57.36       85.28     16.65 o
 -13  11   6       14.85       60.36     24.30 o
 -12  11   6      136.98      151.63     30.22 o
 -11  11   6       71.97      112.54     18.74 o
 -10  11   6       88.32       96.69     15.22 o
  -9  11   6       27.07       27.05     12.29 o
  -8  11   6       28.61       23.63      7.85 o
  -7  11   6      444.20      442.38     17.39 o
  -6  11   6      957.20      932.57     28.31 o
  -5  11   6      420.00      452.96     23.32 o
  -4  11   6     1209.97     1250.61     40.49 o
  -3  11   6       27.47       21.82      7.20 o
  -2  11   6      246.58      264.11     12.69 o
  -1  11   6     1025.93     1044.80     30.01 o
   0  11   6      382.04      361.19     14.64 o
   1  11   6     1060.98     1076.95     30.47 o
   2  11   6      279.14      299.34     13.25 o
   3  11   6       21.78       22.76      6.65 o
   4  11   6     1183.99     1229.34     39.94 o
   5  11   6      428.26      443.58     25.84 o
   6  11   6      969.56      949.45     34.25 o
   7  11   6      450.65      470.05     22.23 o
   8  11   6       25.10       12.17     11.15 o
   9  11   6       18.13       16.81      9.16 o
  10  11   6       97.24      112.74     15.95 o
  11  11   6       70.13       80.02     12.35 o
  12  11   6      137.87      160.30     15.14 o
  13  11   6       19.72       15.08     14.33 o
 -12  12   6       35.73       48.57     16.64 o
 -11  12   6       51.66       53.79     15.02 o
 -10  12   6        7.92        3.26      9.25 o
  -9  12   6       83.58       77.41     12.24 o
  -8  12   6       19.37       10.24      8.93 o
  -7  12   6       21.18        0.65      8.65 o
  -6  12   6      138.89      133.92     10.69 o
  -5  12   6      483.15      481.32     18.27 o
  -4  12   6      301.01      317.23     14.28 o
  -3  12   6      460.75      473.37     17.81 o
  -2  12   6      586.41      573.07     19.88 o
  -1  12   6       32.05       36.65      7.83 o
   0  12   6      380.53      367.13     15.01 o
   1  12   6       39.38       38.93      7.60 o
   2  12   6      643.44      626.88     20.62 o
   3  12   6      487.81      507.85     18.08 o
   4  12   6      290.58      298.87     21.62 o
   5  12   6      506.02      514.17     28.78 o
   6  12   6      143.96      161.63     14.05 o
   7  12   6       22.80       10.58      9.41 o
   8  12   6       17.38       18.36     12.24 o
   9  12   6       89.30       86.01     12.18 o
  10  12   6        7.47        9.17     13.11 o
  11  12   6       50.71       57.90     11.95 o
  12  12   6       49.01       67.78     14.49 o
 -11  13   6      200.89      200.07     16.98 o
 -10  13   6       92.98       97.67     13.24 o
  -9  13   6       78.75       92.22     12.74 o
  -8  13   6      343.47      350.88     19.51 o
  -7  13   6      211.88      232.83     16.06 o
  -6  13   6       67.15       71.33     11.25 o
  -5  13   6      426.40      446.92     17.85 o
  -4  13   6      224.88      215.51     12.58 o
  -3  13   6      369.86      404.31     26.80 o
  -2  13   6      192.93      187.68     11.97 o
  -1  13   6       14.64       14.41      7.06 o
   0  13   6       36.44       37.91      7.89 o
   1  13   6       20.00       10.42      6.95 o
   2  13   6      211.60      206.56     11.96 o
   3  13   6      371.44      394.61     19.05 o
   4  13   6      248.26      222.64     19.89 o
   5  13   6      427.96      437.23     27.43 o
   6  13   6       61.10       61.12     15.28 o
   7  13   6      203.35      200.42     18.80 o
   8  13   6      343.18      344.34     23.86 o
   9  13   6       71.78       70.10     12.39 o
  10  13   6       95.14       90.14     13.08 o
  11  13   6      223.32      208.02     16.96 o
 -10  14   6      113.85      129.59     15.24 o
  -9  14   6      307.59      328.89     19.91 o
  -8  14   6      118.88      110.49     13.36 o
  -7  14   6      100.42      106.59     13.27 o
  -6  14   6      213.66      194.60     14.97 o
  -5  14   6       59.67       62.30     11.35 o
  -4  14   6      317.51      317.45     15.34 o
  -3  14   6       15.29       12.65      7.72 o
  -2  14   6       71.07       85.35      9.91 o
  -1  14   6      228.32      204.52     12.57 o
   0  14   6       71.24       60.85     11.02 o
   1  14   6      210.53      201.91     12.40 o
   2  14   6       76.17       81.88     12.54 o
   3  14   6       12.81       18.45     12.35 o
   4  14   6      297.86      332.17     23.88 o
   5  14   6       49.41       44.27     14.74 o
   6  14   6      192.19      201.31     27.51 o
   7  14   6       89.12       88.81     16.25 o
   8  14   6      106.78      111.53     31.72 o
   9  14   6      314.13      329.50     19.78 o
  10  14   6      121.35      118.08     14.28 o
  -9  15   6      124.19      130.81     15.50 o
  -8  15   6       89.04       90.49     13.35 o
  -7  15   6       58.48       33.35     11.17 o
  -6  15   6       21.61       22.12     10.08 o
  -5  15   6       42.02       26.76     10.17 o
  -4  15   6       63.29       57.63     11.27 o
  -3  15   6      135.46      141.62     13.82 o
  -2  15   6      518.27      504.42     19.60 o
  -1  15   6      191.05      196.22     12.94 o
   0  15   6       55.90       41.22      9.17 o
   1  15   6      185.20      208.56     15.72 o
   2  15   6      519.18      546.09     24.06 o
   3  15   6      122.61       85.67     16.08 o
   4  15   6       56.26       52.05     14.94 o
   5  15   6       34.34       41.92     18.17 o
   6  15   6       19.32       50.66     20.62 o
   7  15   6       51.97       94.89     23.47 o
   8  15   6       83.35       71.11     25.52 o
   9  15   6      123.84      116.07     17.79 o
  -8  16   6       93.25      120.83     15.33 o
  -7  16   6       17.68       18.58     11.08 o
  -6  16   6       13.46        7.19     10.81 o
  -5  16   6       18.79       20.04     12.31 o
  -4  16   6        2.91        4.09     12.39 o
  -3  16   6       83.62      107.24     13.19 o
  -2  16   6       67.09       78.26     12.29 o
  -1  16   6      127.29      105.08     13.31 o
   0  16   6       67.99       61.57     13.58 o
   1  16   6      136.04      144.19     15.11 o
   2  16   6       67.87       55.78     18.30 o
   3  16   6       88.06       99.22     17.59 o
   4  16   6        6.51        8.26     18.29 o
   5  16   6       16.45       21.41     18.69 o
   6  16   6       12.17       22.23     19.84 o
   7  16   6       13.86       24.12     20.66 o
  -6  17   6      140.17      147.00     16.27 o
  -5  17   6       38.46       30.44     11.58 o
  -4  17   6       11.97       25.97     11.22 o
  -3  17   6       38.53       64.06     32.33 o
  -2  17   6      137.37      144.42     17.86 o
  -1  17   6       35.92       42.75     13.77 o
   0  17   6       13.20       21.16     14.12 o
   1  17   6       31.50       13.65     10.86 o
   2  17   6      147.67      133.29     18.54 o
   3  17   6       44.92       28.01     20.57 o
   4  17   6       12.08        3.33     18.54 o
   5  17   6       42.60       30.30     20.22 o
  -2  18   6       81.03       79.68     16.83 o
  -1  18   6       54.39       55.91     25.08 o
   0  18   6       10.29       56.11     20.62 o
   1  18   6       51.42       50.12     21.27 o
   2  18   6       72.87       79.53     22.67 o
   1   0   7     1206.44     1245.26     23.99 o
   2   0   7       87.50       94.83      4.93 o
   3   0   7       66.63      111.62      6.63 o
   4   0   7     3367.30     3025.69     58.81 o
   5   0   7      907.71      946.98     22.68 o
   6   0   7     8885.10     8783.83    164.94 o
   7   0   7      390.79      357.45     14.43 o
   8   0   7      121.12      102.83      7.93 o
   9   0   7       76.30       72.35      7.75 o
  10   0   7      896.52      931.58     26.23 o
  11   0   7       40.86       32.28      8.13 o
  12   0   7      377.17      396.37     18.37 o
  13   0   7       52.23       61.29     10.18 o
  14   0   7       69.66       54.05     10.63 o
  15   0   7       70.96       67.10     14.82 o
  16   0   7      250.31      274.44     22.69 o
 -16   1   7      105.89       89.61     16.90 o
 -15   1   7       36.63       24.57     12.98 o
 -14   1   7      559.78      554.60     30.33 o
 -13   1   7      283.94      255.96     15.68 o
 -12   1   7      180.78      163.82     12.30 o
 -11   1   7      170.89      150.32     11.59 o
 -10   1   7      127.61      125.06     10.40 o
  -9   1   7      679.11      678.48     24.23 o
  -8   1   7      272.53      263.02     15.02 o
  -7   1   7     1377.31     1280.81     62.16 o
  -6   1   7      142.88      148.34      7.43 o
  -5   1   7     6180.14     6075.65    115.04 o
  -4   1   7     3787.25     3801.89     73.09 o
  -3   1   7      553.72      590.90     12.80 o
  -2   1   7      837.43      834.85     20.05 o
  -1   1   7      308.11      331.71     11.04 o
   0   1   7     1469.30     1369.21     34.15 o
   1   1   7      325.21      353.08      8.90 o
   2   1   7      859.51      851.47     18.83 o
   3   1   7      488.66      523.71     14.13 o
   4   1   7     3848.97     3871.46     68.55 o
   5   1   7     6080.76     5762.58    247.39 o
   6   1   7      149.24      157.38      6.57 o
   7   1   7     1363.72     1385.65     29.16 o
   8   1   7      275.51      253.16     19.93 o
   9   1   7      769.37      778.09     20.67 o
  10   1   7      126.92      111.39      8.91 o
  11   1   7      146.42      134.38     11.24 o
  12   1   7      161.30      161.48     12.44 o
  13   1   7      271.58      253.11     15.51 o
  14   1   7      545.53      506.79     22.63 o
  15   1   7       38.56       33.31     21.90 o
  16   1   7       96.52       69.50     15.27 o
 -16   2   7      222.85      202.14     21.73 o
 -15   2   7      280.54      266.88     23.91 o
 -14   2   7       46.15       60.65     14.98 o
 -13   2   7      489.33      490.05     37.92 o
 -12   2   7      194.39      206.29     17.92 o
 -11   2   7       61.03       59.12      9.18 o
 -10   2   7      126.45      131.34     12.78 o
  -9   2   7      513.00      514.76     20.09 o
  -8   2   7      728.08      731.50     21.86 o
  -7   2   7      200.15      201.94      9.64 o
  -6   2   7      561.31      557.83     15.22 o
  -5   2   7      475.01      449.90     14.16 o
  -4   2   7     1104.48      859.81    155.95 o
  -3   2   7     5607.31     5513.12    137.96 o
  -2   2   7      771.39      767.58     18.51 o
  -1   2   7     2186.09     1977.62     54.95 o
   0   2   7     3060.19     3224.84     62.28 o
   1   2   7     2215.36     2109.50     78.67 o
   2   2   7      776.62      801.88     18.03 o
   3   2   7     5632.16     6013.63    150.64 o
   4   2   7     1116.23     1158.63     26.58 o
   5   2   7      444.44      397.89     12.04 o
   6   2   7      555.30      568.59     15.83 o
   7   2   7      204.81      210.40      9.00 o
   8   2   7      738.53      697.44     17.15 o
   9   2   7      492.79      513.22     15.84 o
  10   2   7      128.24      129.38      8.99 o
  11   2   7       55.12       52.59     10.47 o
  12   2   7      190.36      209.57     14.00 o
  13   2   7      465.48      473.44     21.32 o
  14   2   7       44.85       43.74     10.50 o
  15   2   7      258.30      236.46     16.37 o
  16   2   7      227.37      204.65     20.41 o
 -16   3   7       12.35        4.22     21.27 o
 -15   3   7      190.66      161.83     26.69 o
 -14   3   7      499.44      470.29     35.95 o
 -13   3   7       52.04       63.63     14.50 o
 -12   3   7      223.34      211.73     18.60 o
 -11   3   7      809.28      783.11     27.87 o
 -10   3   7      386.53      343.01     16.11 o
  -9   3   7     1837.38     1901.22     55.73 o
  -8   3   7       53.06       43.87      7.36 o
  -7   3   7     1383.76     1361.76     40.94 o
  -6   3   7      269.25      276.49     10.69 o
  -5   3   7      787.92      774.98     25.75 o
  -4   3   7     3828.48     3746.12    103.12 o
  -3   3   7     2272.20     2114.17     60.16 o
  -2   3   7     2478.45     2410.59     66.14 o
  -1   3   7     3627.41     3702.33     77.83 o
   0   3   7     3674.49     3371.27     65.11 o
   1   3   7     3667.72     3640.47     76.89 o
   2   3   7     2343.43     2254.40     54.94 o
   3   3   7     2326.36     2214.11     48.42 o
   4   3   7     3665.37     3529.70     74.97 o
   5   3   7      701.82      690.35     20.77 o
   6   3   7      283.24      286.84     10.19 o
   7   3   7     1297.12     1260.20     25.28 o
   8   3   7       47.39       42.10      5.59 o
   9   3   7     1820.71     1884.37     43.43 o
  10   3   7      368.99      349.39     14.31 o
  11   3   7      875.27      844.75     25.32 o
  12   3   7      218.16      229.56     14.58 o
  13   3   7       58.83       65.54     18.99 o
  14   3   7      507.65      496.19     22.67 o
  15   3   7      189.95      182.62     15.44 o
  16   3   7        8.59        5.32     19.76 o
 -16   4   7       20.15       43.45     21.94 o
 -15   4   7       38.23       23.30     14.72 o
 -14   4   7      184.56      191.30     24.22 o
 -13   4   7      208.29      208.17     19.51 o
 -12   4   7        8.12       -3.42     10.25 o
 -11   4   7       36.76       36.68     11.83 o
 -10   4   7      670.78      677.48     24.61 o
  -9   4   7      212.10      199.91     11.97 o
  -8   4   7     1133.04     1072.82     33.92 o
  -7   4   7     1355.00     1399.26     36.36 o
  -6   4   7      661.92      650.08     22.96 o
  -5   4   7      202.65      196.82     11.44 o
  -4   4   7      722.33      745.94     24.70 o
  -3   4   7     3288.28     3337.28     78.97 o
  -2   4   7     3515.55     3538.55     95.25 o
  -1   4   7     1596.12     1664.08     33.76 o
   0   4   7      234.46      236.09      8.90 o
   1   4   7     1573.63     1620.24     36.17 o
   2   4   7     3591.49     3483.64     82.96 o
   3   4   7     3261.82     3293.90     91.03 o
   4   4   7      628.24      637.75     16.88 o
   5   4   7      205.36      200.28     10.06 o
   6   4   7      605.07      602.14     16.53 o
   7   4   7     1371.28     1387.53     29.78 o
   8   4   7     1168.37     1128.62     27.56 o
   9   4   7      204.68      196.88     10.06 o
  10   4   7      742.80      784.08     23.96 o
  11   4   7       33.34       41.68      7.69 o
  12   4   7       12.14       14.76      7.20 o
  13   4   7      211.33      207.37     14.68 o
  14   4   7      188.53      199.15     15.17 o
  15   4   7       40.80       37.55     10.75 o
  16   4   7       21.12       21.94     11.38 o
 -16   5   7      190.07      239.00     46.95 o
 -15   5   7      114.78      122.50     23.04 o
 -14   5   7      222.46      210.41     28.01 o
 -13   5   7       17.82        4.54     17.82 o
 -12   5   7       75.90       90.05     14.91 o
 -11   5   7       56.56       56.45     15.31 o
 -10   5   7      557.60      526.11     27.58 o
  -9   5   7     1028.33     1078.94     34.60 o
  -8   5   7     1274.22     1336.94     81.73 o
  -7   5   7     1177.67     1202.21     46.89 o
  -6   5   7      717.51      725.43     24.93 o
  -5   5   7      517.34      605.86     21.48 o
  -4   5   7      358.58      380.51     12.59 o
  -3   5   7     1194.72     1157.57     30.04 o
  -2   5   7      641.09      626.37     18.49 o
  -1   5   7      630.74      613.58     15.33 o
   0   5   7     3834.86     3698.90     78.42 o
   1   5   7      594.39      588.65     15.52 o
   2   5   7      733.71      692.27     19.58 o
   3   5   7     1271.30     1236.84     37.46 o
   4   5   7      405.80      415.41     15.80 o
   5   5   7      607.28      646.56     20.33 o
   6   5   7      688.92      713.74     22.17 o
   7   5   7     1175.98     1209.80     26.64 o
   8   5   7     1281.54     1243.33     30.72 o
   9   5   7     1045.43     1099.43     28.15 o
  10   5   7      577.17      561.94     19.27 o
  11   5   7       44.80       45.37      8.04 o
  12   5   7       77.85       79.56      9.09 o
  13   5   7       13.29       15.44      9.92 o
  14   5   7      199.98      216.63     15.89 o
  15   5   7      114.15      114.79     13.81 o
  16   5   7      186.05      214.04     17.28 o
 -15   6   7      263.34      246.84     23.38 o
 -14   6   7       12.71       24.56     13.53 o
 -13   6   7       47.61       52.02     14.08 o
 -12   6   7      441.19      445.35     26.74 o
 -11   6   7      188.22      202.60     18.55 o
 -10   6   7      146.55      153.11     16.49 o
  -9   6   7      876.15      845.88     37.06 o
  -8   6   7      118.71      134.39     31.30 o
  -7   6   7      246.65      247.83     17.58 o
  -6   6   7      369.97      384.65     26.58 o
  -5   6   7       57.18       46.13      6.84 o
  -4   6   7      569.33      621.29     16.53 o
  -3   6   7      647.24      720.67     20.94 o
  -2   6   7      557.42      621.33     16.78 o
  -1   6   7     2358.90     2272.24     45.30 o
   0   6   7       33.86       26.75      4.72 o
   1   6   7     2403.58     2306.78     50.47 o
   2   6   7      595.54      642.44     18.76 o
   3   6   7      669.31      723.15     24.45 o
   4   6   7      582.21      634.96     22.06 o
   5   6   7       38.48       52.74     11.68 o
   6   6   7      383.48      384.93     13.45 o
   7   6   7      239.91      239.77      7.88 o
   8   6   7      127.11      117.71      8.49 o
   9   6   7      890.70      872.63     23.93 o
  10   6   7      139.09      143.35     10.43 o
  11   6   7      221.04      228.97     12.63 o
  12   6   7      441.27      438.70     17.75 o
  13   6   7       28.06        3.81      9.07 o
  14   6   7       12.10       26.48     10.71 o
  15   6   7      238.98      261.06     18.06 o
 -15   7   7       72.71      100.90     18.26 o
 -14   7   7       63.34       60.64     15.79 o
 -13   7   7      216.99      220.28     20.53 o
 -12   7   7      140.88      137.29     30.79 o
 -11   7   7      161.77      180.14     17.87 o
 -10   7   7      738.62      755.66     35.72 o
  -9   7   7      320.69      297.45     20.27 o
  -8   7   7      133.09      141.50     14.64 o
  -7   7   7     1144.82     1131.98     45.21 o
  -6   7   7      422.19      422.44     35.88 o
  -5   7   7     1097.64     1207.06     32.14 o
  -4   7   7       57.86       49.47      5.14 o
  -3   7   7      289.85      299.19     11.70 o
  -2   7   7      395.86      387.96     12.36 o
  -1   7   7      349.63      346.80     16.90 o
   0   7   7     1578.67     1511.45     61.18 o
   1   7   7      382.23      423.14     16.33 o
   2   7   7      435.44      440.96     14.67 o
   3   7   7      285.45      295.18      9.55 o
   4   7   7       43.31       31.73      6.67 o
   5   7   7     1045.29     1116.16     45.52 o
   6   7   7      427.35      423.53     18.86 o
   7   7   7     1090.60     1058.80     30.60 o
   8   7   7      132.35      130.53      9.19 o
   9   7   7      332.05      306.92     12.98 o
  10   7   7      727.61      721.77     23.48 o
  11   7   7      189.27      212.36     14.47 o
  12   7   7      131.99      123.75     11.09 o
  13   7   7      226.89      237.28     13.86 o
  14   7   7       56.53       52.47     11.37 o
  15   7   7       69.33       68.56     12.91 o
 -14   8   7       21.68       19.49     14.86 o
 -13   8   7       39.22       25.11     14.05 o
 -12   8   7      416.97      438.89     26.98 o
 -11   8   7      326.54      335.04     23.48 o
 -10   8   7      434.09      419.82     51.47 o
  -9   8   7       73.37       80.14     22.24 o
  -8   8   7      418.34      397.55     45.42 o
  -7   8   7      448.16      463.11     20.22 o
  -6   8   7      744.54      786.82     42.52 o
  -5   8   7       90.50       93.62      9.84 o
  -4   8   7      621.76      623.54     15.58 o
  -3   8   7      478.89      460.87     14.19 o
  -2   8   7       21.76       24.93      6.19 o
  -1   8   7      256.90      234.74     11.21 o
   0   8   7      145.90      151.99      7.79 o
   1   8   7      257.20      254.62     10.98 o
   2   8   7       32.99       36.90      7.44 o
   3   8   7      466.86      433.73     12.80 o
   4   8   7      635.93      648.09     17.02 o
   5   8   7       93.54      104.23      6.77 o
   6   8   7      697.85      718.50     26.92 o
   7   8   7      441.94      421.39     16.66 o
   8   8   7      392.57      386.94     16.24 o
   9   8   7       70.26       66.11      9.31 o
  10   8   7      436.73      466.14     18.23 o
  11   8   7      331.56      300.64     15.12 o
  12   8   7      423.79      443.83     19.62 o
  13   8   7       41.56       40.92     10.34 o
  14   8   7       20.18       16.93     10.79 o
 -14   9   7      169.97      157.07     20.61 o
 -13   9   7      198.61      194.08     20.59 o
 -12   9   7       66.65       78.39     35.47 o
 -11   9   7      284.95      288.73     22.78 o
 -10   9   7      124.23      119.91     21.42 o
  -9   9   7      326.74      357.60     27.76 o
  -8   9   7      542.92      550.00     24.58 o
  -7   9   7      864.39      822.66     29.57 o
  -6   9   7        3.87        8.45      8.79 o
  -5   9   7      441.72      445.18     16.65 o
  -4   9   7      836.83      819.78     24.79 o
  -3   9   7      250.14      264.81     12.33 o
  -2   9   7      673.12      669.99     21.04 o
  -1   9   7       51.05       45.71      5.91 o
   0   9   7        1.34        1.96      6.10 o
   1   9   7       51.57       43.86      6.85 o
   2   9   7      696.23      695.81     21.05 o
   3   9   7      250.30      274.51     10.11 o
   4   9   7      893.80      853.72     24.53 o
   5   9   7      406.78      425.05     21.50 o
   6   9   7        5.89        1.74     10.28 o
   7   9   7      830.46      804.24     29.97 o
   8   9   7      534.71      540.71     20.06 o
   9   9   7      371.25      413.64     17.46 o
  10   9   7      134.32      150.03     13.19 o
  11   9   7      269.75      307.24     17.99 o
  12   9   7       57.23       47.54     10.97 o
  13   9   7      179.38      188.54     15.45 o
  14   9   7      158.85      155.50     15.67 o
 -13  10   7      153.39      147.49     19.42 o
 -12  10   7       45.19       56.92     15.69 o
 -11  10   7       15.92       24.92     12.85 o
 -10  10   7        8.36        7.91     11.55 o
  -9  10   7       80.00       83.20     12.23 o
  -8  10   7       41.28       32.00      9.06 o
  -7  10   7       21.25       19.49      8.56 o
  -6  10   7      272.64      273.75     13.54 o
  -5  10   7       16.94       23.32      7.26 o
  -4  10   7      283.32      290.30     13.27 o
  -3  10   7     1706.64     1751.29     45.95 o
  -2  10   7      390.97      339.48     14.00 o
  -1  10   7      381.58      379.95     14.86 o
   0  10   7      132.24      121.73      9.18 o
   1  10   7      405.55      442.53     15.96 o
   2  10   7      375.16      318.58     13.16 o
   3  10   7     1779.43     1858.47     47.65 o
   4  10   7      286.43      291.64     12.31 o
   5  10   7       18.92       40.21     13.24 o
   6  10   7      265.50      274.10     20.63 o
   7  10   7       17.44       25.40      9.23 o
   8  10   7       39.49       47.90      9.64 o
   9  10   7       71.35       60.34     10.21 o
  10  10   7        5.72       10.25      8.90 o
  11  10   7       19.08       15.24     13.11 o
  12  10   7       41.42       46.96     12.23 o
  13  10   7      154.96      174.98     15.76 o
 -13  11   7       12.78       16.78     14.30 o
 -12  11   7       22.86       23.84     14.35 o
 -11  11   7       66.71       46.33     14.66 o
 -10  11   7       41.10       37.25     13.41 o
  -9  11   7      409.52      392.87     25.02 o
  -8  11   7       64.89       70.43      9.56 o
  -7  11   7      190.49      197.70     12.07 o
  -6  11   7       55.15       44.49      8.32 o
  -5  11   7      191.01      181.75     11.46 o
  -4  11   7      232.13      237.97     12.39 o
  -3  11   7       32.11       35.97      7.71 o
  -2  11   7     1230.93     1279.51     35.59 o
  -1  11   7      681.99      694.56     22.18 o
   0  11   7       45.91       47.31      7.75 o
   1  11   7      683.18      703.06     22.24 o
   2  11   7     1206.63     1245.06     34.32 o
   3  11   7       39.50       46.15      7.90 o
   4  11   7      227.71      235.71     18.83 o
   5  11   7      181.16      192.16     18.45 o
   6  11   7       61.85       40.51     13.39 o
   7  11   7      171.24      180.48     20.35 o
   8  11   7       63.57       77.75     10.25 o
   9  11   7      412.96      430.13     25.99 o
  10  11   7       45.30       50.84     10.58 o
  11  11   7       74.84       72.89     12.15 o
  12  11   7       23.17       18.61     11.41 o
  13  11   7       14.87        6.60     12.24 o
 -12  12   7       10.47       20.23     14.28 o
 -11  12   7       39.99       58.46     15.55 o
 -10  12   7      159.80      160.88     14.96 o
  -9  12   7       17.73        8.42      9.56 o
  -8  12   7      196.47      179.87     14.53 o
  -7  12   7       91.33      101.31     10.10 o
  -6  12   7      667.68      689.64     32.75 o
  -5  12   7        4.27       -0.01      6.73 o
  -4  12   7      257.86      283.38     13.79 o
  -3  12   7      410.63      385.36     15.81 o
  -2  12   7       86.86       79.57      8.88 o
  -1  12   7       15.19       14.32      7.24 o
   0  12   7      370.06      376.93     15.39 o
   1  12   7       19.28       18.04      6.90 o
   2  12   7      104.08      106.80     10.42 o
   3  12   7      400.50      396.40     18.83 o
   4  12   7      230.07      250.87     20.03 o
   5  12   7        3.88       -4.24     10.34 o
   6  12   7      606.54      595.60     31.97 o
   7  12   7       93.81      118.07     17.37 o
   8  12   7      205.37      197.78     23.10 o
   9  12   7       15.86       30.96     10.67 o
  10  12   7      185.34      196.28     15.65 o
  11  12   7       40.02       54.72     12.72 o
  12  12   7       17.09       24.52     12.94 o
 -11  13   7       91.96       72.06     16.20 o
 -10  13   7       98.89       90.11     15.99 o
  -9  13   7      165.08      178.67     15.89 o
  -8  13   7      298.11      304.84     18.56 o
  -7  13   7      147.97      146.16     14.08 o
  -6  13   7      120.82      125.38     13.20 o
  -5  13   7      230.08      231.32     13.40 o
  -4  13   7      131.49      117.48     10.60 o
  -3  13   7       97.79      105.08     10.15 o
  -2  13   7      138.53      165.02     11.36 o
  -1  13   7      155.77      156.00     11.03 o
   0  13   7      491.14      535.46     19.36 o
   1  13   7      159.49      155.64     10.72 o
   2  13   7      150.33      154.96     13.21 o
   3  13   7       92.65       97.88     11.32 o
   4  13   7      138.54      126.91     17.05 o
   5  13   7      201.19      199.14     19.42 o
   6  13   7      120.50      130.20     17.89 o
   7  13   7      121.07      119.41     17.23 o
   8  13   7      300.02      297.23     31.99 o
   9  13   7      185.07      192.11     16.17 o
  10  13   7       98.77      101.88     13.36 o
  11  13   7      106.34      119.33     14.86 o
 -10  14   7       56.22       47.62     12.82 o
  -9  14   7      196.23      178.87     16.14 o
  -8  14   7       10.20       -1.15      9.34 o
  -7  14   7      229.48      227.80     21.76 o
  -6  14   7       15.75       21.20     10.10 o
  -5  14   7       20.93       31.29     10.57 o
  -4  14   7       26.14       25.69      8.49 o
  -3  14   7      154.01      150.09     11.68 o
  -2  14   7       35.73       36.96      8.74 o
  -1  14   7      943.66      886.71     27.81 o
   0  14   7        4.53        2.36     10.00 o
   1  14   7      949.55      887.27     32.51 o
   2  14   7       33.66       25.72     10.40 o
   3  14   7      185.24      168.77     19.43 o
   4  14   7       30.61        2.49     12.46 o
   5  14   7       29.27       33.13     13.77 o
   6  14   7       13.75       26.07     14.49 o
   7  14   7      232.90      210.13     28.56 o
   8  14   7       12.16       17.75     18.96 o
   9  14   7      204.05      173.96     19.91 o
  10  14   7       55.93       55.26     13.24 o
  -9  15   7       46.20       51.42     13.39 o
  -8  15   7       91.15      100.97     22.95 o
  -7  15   7       55.77       66.01     12.59 o
  -6  15   7      171.81      191.27     16.26 o
  -5  15   7       74.86       82.18     15.25 o
  -4  15   7       92.60       93.78     12.59 o
  -3  15   7       83.27      103.01     11.07 o
  -2  15   7      374.71      379.51     17.07 o
  -1  15   7      176.34      186.30     16.37 o
   0  15   7      423.49      468.22     22.37 o
   1  15   7      176.95      146.79     14.33 o
   2  15   7      390.52      377.03     29.24 o
   3  15   7       82.02       82.42     16.89 o
   4  15   7      112.19      112.60     18.35 o
   5  15   7       70.50       61.17     16.27 o
   6  15   7      172.98      183.88     29.17 o
   7  15   7       48.96       15.59     19.80 o
   8  15   7       93.23       90.66     24.79 o
   9  15   7       46.28       38.42     15.43 o
  -7  16   7       37.71       44.12     14.13 o
  -6  16   7      123.38      118.52     14.12 o
  -5  16   7        1.81       -0.67     11.88 o
  -4  16   7      103.52      107.72     13.23 o
  -3  16   7       32.44       32.64     13.08 o
  -2  16   7       89.09      108.60     16.45 o
  -1  16   7      337.04      333.68     19.24 o
   0  16   7       88.66       90.41     16.64 o
   1  16   7      343.92      383.24     27.03 o
   2  16   7       93.73       90.37     16.66 o
   3  16   7       37.70       14.54     13.22 o
   4  16   7       99.26      102.50     18.15 o
   5  16   7        0.97       -6.83     15.48 o
   6  16   7      108.92      104.22     25.81 o
   7  16   7       35.95       27.99     21.01 o
  -5  17   7       70.20       78.25     17.60 o
  -4  17   7       85.07       83.32     25.28 o
  -3  17   7        5.62       24.83     13.49 o
  -2  17   7        5.59        1.97     11.66 o
  -1  17   7       54.25       44.58     22.42 o
   0  17   7      142.09      132.20     17.33 o
   1  17   7       57.19       12.85     18.39 o
   2  17   7        7.68      -16.78     16.78 o
   3  17   7        2.82       -3.98     17.43 o
   4  17   7       88.97      113.92     26.40 o
   5  17   7       58.79       78.23     24.56 o
   0   0   8      428.05      342.44     16.33 o
   1   0   8      690.46      678.76     14.54 o
   2   0   8      142.72       98.50      5.13 o
   3   0   8     2790.86     2882.05     69.49 o
   4   0   8      775.58      743.22     18.76 o
   5   0   8      567.72      667.61     15.78 o
   6   0   8       86.46       77.64      5.51 o
   7   0   8      100.24      131.09      6.87 o
   8   0   8        5.53       -0.17      5.28 o
   9   0   8      104.27      103.13      8.69 o
  10   0   8       64.06       62.30      8.86 o
  11   0   8       11.61       10.95      7.75 o
  12   0   8      159.06      153.60     12.30 o
  13   0   8      486.71      496.32     27.90 o
  14   0   8      461.77      496.15     28.26 o
  15   0   8      209.79      162.48     18.56 o
  16   0   8      178.08      167.65     22.06 o
 -16   1   8       25.00       16.25     14.29 o
 -15   1   8      339.67      334.13     24.79 o
 -14   1   8      169.60      171.81     18.83 o
 -13   1   8      103.96       98.19     14.96 o
 -12   1   8       95.77       95.98     10.85 o
 -11   1   8      121.22      116.89     10.98 o
 -10   1   8      353.19      385.56     20.34 o
  -9   1   8      216.26      217.14     11.05 o
  -8   1   8     2259.10     2103.50    113.44 o
  -7   1   8      826.46      780.52     39.97 o
  -6   1   8     2807.19     2757.20    106.79 o
  -5   1   8      934.57      946.44     20.91 o
  -4   1   8      156.49      155.38      6.36 o
  -3   1   8     1096.11     1069.08     41.99 o
  -2   1   8      626.70      650.16     16.54 o
  -1   1   8      803.98      719.60     22.90 o
   0   1   8        3.24        0.37      3.41 o
   1   1   8      902.84      841.71     17.38 o
   2   1   8      637.32      655.22     15.41 o
   3   1   8     1122.70     1086.79     25.68 o
   4   1   8      124.82      112.07      6.22 o
   5   1   8      895.78      872.97     31.67 o
   6   1   8     2997.23     2868.42    121.90 o
   7   1   8      791.00      749.38     38.76 o
   8   1   8     2214.60     2078.20     59.15 o
   9   1   8      212.73      202.47     11.05 o
  10   1   8      372.15      397.09     17.73 o
  11   1   8      131.17      142.91     11.80 o
  12   1   8      109.91      109.14     11.28 o
  13   1   8      109.07      111.71     12.11 o
  14   1   8      176.23      149.48     17.52 o
  15   1   8      354.12      351.96     24.98 o
  16   1   8       28.75       14.05     25.21 o
 -16   2   8        5.69       -8.16     13.74 o
 -15   2   8       65.36       60.78     25.73 o
 -14   2   8       49.78       46.76     13.93 o
 -13   2   8       49.46       60.34     13.82 o
 -12   2   8       11.13        2.11     10.25 o
 -11   2   8      346.84      347.37     19.56 o
 -10   2   8      609.53      596.29     22.55 o
  -9   2   8      925.81      922.31     26.64 o
  -8   2   8      447.06      422.67     15.14 o
  -7   2   8     5491.11     5452.91    128.37 o
  -6   2   8     1727.99     1829.22     46.02 o
  -5   2   8      798.85      827.15     23.02 o
  -4   2   8      375.67      340.73     10.18 o
  -3   2   8      140.96      139.01      5.99 o
  -2   2   8      761.01      774.76     18.88 o
  -1   2   8     1648.68     1736.71     49.03 o
   0   2   8      599.40      669.11     15.54 o
   1   2   8     1693.38     1868.54     46.35 o
   2   2   8      745.90      721.69     29.88 o
   3   2   8      115.42      112.61      6.19 o
   4   2   8      353.69      331.17     10.67 o
   5   2   8      696.77      722.26     16.60 o
   6   2   8     1669.39     1735.00     39.45 o
   7   2   8     5684.17     5686.57    119.64 o
   8   2   8      437.01      418.91     13.62 o
   9   2   8      970.94      961.84     28.92 o
  10   2   8      603.66      609.50     20.67 o
  11   2   8      337.58      365.22     17.75 o
  12   2   8       11.82       16.93      8.38 o
  13   2   8       60.12       60.44     10.56 o
  14   2   8       51.96       49.75     10.86 o
  15   2   8       64.75       61.30     15.50 o
  16   2   8        5.24       12.28     13.33 o
 -16   3   8       28.69       11.11     14.36 o
 -15   3   8       69.10       36.31     15.06 o
 -14   3   8       34.31       55.58     15.30 o
 -13   3   8       73.21       72.34     14.55 o
 -12   3   8       94.09       90.89     22.01 o
 -11   3   8      108.87      115.76     15.09 o
 -10   3   8      934.45      916.10     30.93 o
  -9   3   8      125.07      124.93     10.11 o
  -8   3   8     3263.59     3281.77     79.46 o
  -7   3   8      277.87      272.17     11.15 o
  -6   3   8      826.99      886.34     24.52 o
  -5   3   8      432.09      429.64     17.04 o
  -4   3   8      587.72      718.53     26.43 o
  -3   3   8     1033.35     1084.83     33.54 o
  -2   3   8      195.51      181.95      7.27 o
  -1   3   8     4490.29     4373.18     91.55 o
   0   3   8     1455.30     1466.04     33.15 o
   1   3   8     4585.42     4326.32     90.95 o
   2   3   8      211.06      194.28      8.77 o
   3   3   8     1060.10     1091.99     26.06 o
   4   3   8      615.42      720.77     18.64 o
   5   3   8      457.42      465.73     16.00 o
   6   3   8      924.62      943.21     26.98 o
   7   3   8      254.94      255.72     10.38 o
   8   3   8     3349.28     3284.40     80.50 o
   9   3   8      120.26      118.74      9.36 o
  10   3   8      909.52      920.11     24.56 o
  11   3   8       93.09       93.79      8.99 o
  12   3   8       87.54       86.31     10.81 o
  13   3   8       66.17       63.54     10.54 o
  14   3   8       33.49       37.75     10.97 o
  15   3   8       61.76       50.54     14.21 o
  16   3   8       25.73       -7.20     13.24 o
 -15   4   8       67.12       35.03     18.88 o
 -14   4   8      116.26       88.66     15.59 o
 -13   4   8       12.78       11.58     15.24 o
 -12   4   8       44.70       60.38     26.07 o
 -11   4   8     1121.46     1126.94     46.90 o
 -10   4   8       10.19        0.51      9.55 o
  -9   4   8      415.24      386.53     22.55 o
  -8   4   8       19.34        9.58      5.43 o
  -7   4   8     3706.27     3623.04    101.20 o
  -6   4   8      492.77      496.12     19.17 o
  -5   4   8        2.44        5.60      5.66 o
  -4   4   8      168.61      179.62     12.34 o
  -3   4   8     1027.34     1136.48     34.95 o
  -2   4   8     3392.88     3208.37     86.99 o
  -1   4   8     1139.37     1081.69     52.25 o
   0   4   8    13147.40    12966.75    265.87 o
   1   4   8     1214.51     1232.99     28.47 o
   2   4   8     3326.14     3217.22     89.41 o
   3   4   8     1042.12     1094.48     33.70 o
   4   4   8      204.19      237.34      9.99 o
   5   4   8        3.30        0.83      5.19 o
   6   4   8      528.83      535.64     18.19 o
   7   4   8     3763.17     3699.70     89.90 o
   8   4   8       17.36       14.02      7.49 o
   9   4   8      403.12      373.45     15.36 o
  10   4   8        4.50        7.11      6.02 o
  11   4   8     1142.46     1173.37     33.21 o
  12   4   8       25.79       17.70      8.83 o
  13   4   8       15.00       25.91      9.52 o
  14   4   8      114.06      129.61     13.49 o
  15   4   8       59.46       52.68     12.04 o
 -15   5   8      114.19       97.88     17.05 o
 -14   5   8       23.15       16.36     16.65 o
 -13   5   8       14.78        4.31     20.63 o
 -12   5   8        7.01        3.31     11.59 o
 -11   5   8       99.67       95.07     14.30 o
 -10   5   8      444.75      463.64     25.95 o
  -9   5   8      205.65      212.37     21.68 o
  -8   5   8      358.06      362.35     21.71 o
  -7   5   8      576.66      558.59     21.36 o
  -6   5   8      666.83      633.93     22.84 o
  -5   5   8      425.46      443.16     17.51 o
  -4   5   8       64.37       72.94      7.61 o
  -3   5   8     1060.76     1114.22     29.26 o
  -2   5   8     1924.67     2030.39     50.23 o
  -1   5   8     6137.15     5543.55    226.89 o
   0   5   8       66.05       56.00      5.28 o
   1   5   8     6170.95     5741.05    119.78 o
   2   5   8     1939.06     1984.84     57.42 o
   3   5   8     1029.80     1037.74     32.51 o
   4   5   8       68.91       81.72      7.60 o
   5   5   8      436.40      443.72     16.15 o
   6   5   8      634.25      572.72     19.27 o
   7   5   8      566.20      532.45     18.82 o
   8   5   8      336.93      331.64     14.55 o
   9   5   8      196.70      204.80     10.45 o
  10   5   8      458.68      473.72     16.03 o
  11   5   8      105.44       88.98      9.45 o
  12   5   8        3.83      -10.10     10.10 o
  13   5   8       12.06        7.00     11.00 o
  14   5   8       19.89       21.90     14.99 o
  15   5   8      117.59      148.70     20.72 o
 -15   6   8        4.13        9.76     20.16 o
 -14   6   8       20.41       11.51     13.79 o
 -13   6   8       51.46       61.52     15.45 o
 -12   6   8      157.54      147.66     17.50 o
 -11   6   8      169.65      164.28     33.99 o
 -10   6   8      322.96      286.34     20.80 o
  -9   6   8      925.22      941.66     47.81 o
  -8   6   8       63.76       58.20     12.29 o
  -7   6   8     2400.73     2467.88     87.19 o
  -6   6   8       76.35       74.33      8.59 o
  -5   6   8      701.24      756.89     25.76 o
  -4   6   8      308.01      282.00      9.88 o
  -3   6   8      564.22      551.74     17.34 o
  -2   6   8      219.12      224.18      9.99 o
  -1   6   8      455.35      399.47     22.05 o
   0   6   8     3273.91     3098.40     95.83 o
   1   6   8      428.30      416.89     12.46 o
   2   6   8      222.72      226.88      9.44 o
   3   6   8      647.30      639.69     22.54 o
   4   6   8      280.91      265.08     12.71 o
   5   6   8      707.33      755.37     33.45 o
   6   6   8       68.51       64.90      9.35 o
   7   6   8     2319.74     2272.91     58.10 o
   8   6   8       76.39       61.75      8.50 o
   9   6   8      897.78      925.29     25.07 o
  10   6   8      317.68      306.89     13.19 o
  11   6   8      197.14      216.88     12.48 o
  12   6   8      159.85      177.89     12.14 o
  13   6   8       43.85       30.05     12.63 o
  14   6   8       24.02       25.07     10.86 o
  15   6   8        4.24        4.85     10.21 o
 -15   7   8       84.44       84.54     18.87 o
 -14   7   8       50.79       43.00     15.28 o
 -13   7   8      130.48      156.46     19.30 o
 -12   7   8       66.73       62.63     15.53 o
 -11   7   8       25.74       16.37     15.96 o
 -10   7   8     1549.35     1627.48     62.99 o
  -9   7   8      190.33      181.49     24.03 o
  -8   7   8     1888.98     1896.74     70.13 o
  -7   7   8      277.74      260.70     19.83 o
  -6   7   8      557.78      576.89     27.70 o
  -5   7   8      312.54      314.63     10.47 o
  -4   7   8      270.90      249.29      9.42 o
  -3   7   8     1232.95     1217.87     29.17 o
  -2   7   8      315.32      331.01     12.98 o
  -1   7   8      772.82      709.43     42.57 o
   0   7   8      407.10      410.57     14.84 o
   1   7   8      848.79      845.10     24.05 o
   2   7   8      318.58      327.06     12.13 o
   3   7   8     1224.32     1249.54     38.82 o
   4   7   8      307.50      295.74     16.67 o
   5   7   8      289.23      283.62     19.45 o
   6   7   8      475.82      481.60     20.61 o
   7   7   8      298.81      290.80     15.98 o
   8   7   8     1907.83     1889.67     50.18 o
   9   7   8      197.84      184.24     10.55 o
  10   7   8     1585.62     1623.96     39.64 o
  11   7   8       28.17       34.11      8.52 o
  12   7   8       61.46       66.95      9.37 o
  13   7   8      146.41      152.45     17.17 o
  14   7   8       44.89       38.25     11.87 o
  15   7   8       72.18       73.37     12.87 o
 -14   8   8      201.46      213.66     21.52 o
 -13   8   8      336.47      324.64     24.52 o
 -12   8   8      211.81      216.80     20.65 o
 -11   8   8       13.61       10.24     11.86 o
 -10   8   8       60.44       49.03     22.78 o
  -9   8   8      303.25      343.61     38.44 o
  -8   8   8      110.53       88.15     13.34 o
  -7   8   8      411.56      406.43     24.78 o
  -6   8   8      279.47      284.95     19.42 o
  -5   8   8       87.86       72.42      9.51 o
  -4   8   8      657.74      632.64     17.89 o
  -3   8   8      641.45      602.87     17.63 o
  -2   8   8     1829.13     1820.49     46.88 o
  -1   8   8      175.49      180.10      8.41 o
   0   8   8      941.02      870.88     51.65 o
   1   8   8      172.43      187.36      9.77 o
   2   8   8     1902.48     1926.65     48.58 o
   3   8   8      682.49      674.11     17.51 o
   4   8   8      644.88      661.90     23.81 o
   5   8   8       79.69       68.97     12.81 o
   6   8   8      261.46      241.57     18.65 o
   7   8   8      436.12      451.02     20.75 o
   8   8   8      112.83      102.82     11.94 o
   9   8   8      308.97      340.52     15.77 o
  10   8   8       73.78       65.71      9.26 o
  11   8   8       14.74       15.28      8.03 o
  12   8   8      236.70      256.43     14.73 o
  13   8   8      324.07      310.98     18.79 o
  14   8   8      181.36      182.74     16.00 o
 -14   9   8       52.91       68.77     17.00 o
 -13   9   8      173.33      165.13     21.12 o
 -12   9   8      371.42      376.65     39.72 o
 -11   9   8       49.38       65.46     21.08 o
 -10   9   8       13.00       21.94     18.31 o
  -9   9   8       19.87       25.03     10.14 o
  -8   9   8       68.18       71.57     11.17 o
  -7   9   8       43.12       31.28     11.27 o
  -6   9   8      504.24      478.57     29.76 o
  -5   9   8      873.82      851.99     25.97 o
  -4   9   8       83.03       82.24      8.61 o
  -3   9   8      636.78      647.77     20.84 o
  -2   9   8      504.55      523.47     18.00 o
  -1   9   8     1831.45     1815.20     46.91 o
   0   9   8      679.31      707.65     21.77 o
   1   9   8     1901.91     1888.82     48.24 o
   2   9   8      482.79      500.66     16.94 o
   3   9   8      619.68      632.52     19.52 o
   4   9   8      101.89      106.71      9.80 o
   5   9   8      824.43      801.43     36.76 o
   6   9   8      492.85      495.97     27.45 o
   7   9   8       36.60       38.19     10.51 o
   8   9   8       60.25       52.42     10.79 o
   9   9   8       19.00       31.21      9.34 o
  10   9   8       12.01       17.95      9.41 o
  11   9   8       62.87       70.48     15.43 o
  12   9   8      356.99      363.67     19.67 o
  13   9   8      190.39      180.15     15.46 o
  14   9   8       53.50       57.78     14.90 o
 -13  10   8       36.68       35.62     15.24 o
 -12  10   8      108.08      106.57     17.77 o
 -11  10   8      208.32      224.60     24.86 o
 -10  10   8       33.19       39.52     14.01 o
  -9  10   8      173.68      162.87     16.97 o
  -8  10   8       55.47       56.99     10.32 o
  -7  10   8      610.12      634.81     34.69 o
  -6  10   8      235.58      259.87     15.34 o
  -5  10   8     1150.95     1126.97     32.37 o
  -4  10   8      462.95      516.20     18.78 o
  -3  10   8       26.09       20.30      7.02 o
  -2  10   8      186.93      197.12     11.00 o
  -1  10   8      191.97      209.33     11.09 o
   0  10   8      242.69      231.66     11.68 o
   1  10   8      199.64      221.33     11.07 o
   2  10   8      183.65      192.53     11.33 o
   3  10   8       18.92       17.19      7.73 o
   4  10   8      457.01      491.45     20.37 o
   5  10   8     1104.19     1156.87     48.79 o
   6  10   8      227.61      224.04     21.02 o
   7  10   8      608.63      577.65     30.99 o
   8  10   8       53.43       38.68     17.15 o
   9  10   8      179.31      190.10     15.22 o
  10  10   8       30.78       31.01     10.18 o
  11  10   8      190.79      219.54     16.18 o
  12  10   8      116.07      138.50     14.35 o
  13  10   8       43.82       48.75     12.17 o
 -12  11   8       66.12       85.37     22.60 o
 -11  11   8      175.65      200.99     26.71 o
 -10  11   8      140.67      153.15     18.07 o
  -9  11   8      143.20      130.55     17.11 o
  -8  11   8      305.81      290.73     17.35 o
  -7  11   8        2.89       13.23     12.28 o
  -6  11   8     1016.69     1011.75     30.43 o
  -5  11   8      526.14      535.07     19.52 o
  -4  11   8      228.65      208.91     11.96 o
  -3  11   8      148.25      148.51     10.32 o
  -2  11   8       98.56       95.50     10.44 o
  -1  11   8       51.63       47.69      7.67 o
   0  11   8      194.71      211.48     11.72 o
   1  11   8       43.18       39.01      7.38 o
   2  11   8      112.29      106.40     10.42 o
   3  11   8      149.58      153.90     11.97 o
   4  11   8      204.72      208.69     13.40 o
   5  11   8      529.46      543.18     29.73 o
   6  11   8      996.96     1005.17     44.96 o
   7  11   8        1.62       -2.31     13.53 o
   8  11   8      323.74      325.79     19.18 o
   9  11   8      150.62      146.87     14.70 o
  10  11   8      134.77      167.09     14.77 o
  11  11   8      176.11      183.77     15.80 o
  12  11   8       66.16       75.05     13.29 o
 -11  12   8      223.62      216.10     18.05 o
 -10  12   8       36.89       49.70     11.94 o
  -9  12   8       49.93       38.38     11.25 o
  -8  12   8      120.55      127.14     13.86 o
  -7  12   8       93.09       88.44     12.75 o
  -6  12   8       32.15       49.06      9.20 o
  -5  12   8      623.51      589.75     21.12 o
  -4  12   8      301.87      273.76     15.95 o
  -3  12   8      194.62      186.04     16.01 o
  -2  12   8      212.39      215.73     12.17 o
  -1  12   8       90.86      100.09      9.67 o
   0  12   8      169.95      197.70     11.44 o
   1  12   8      106.21      107.73     11.02 o
   2  12   8      204.82      211.15     13.98 o
   3  12   8      200.97      195.42     13.73 o
   4  12   8      324.98      293.24     22.01 o
   5  12   8      604.46      560.72     31.05 o
   6  12   8       34.17        8.86     27.64 o
   7  12   8      103.09       82.67     15.42 o
   8  12   8      124.51      129.22     14.26 o
   9  12   8       47.32       32.74     12.68 o
  10  12   8       45.94       66.71     15.79 o
  11  12   8      225.16      242.95     21.69 o
 -11  13   8       15.21       41.93     23.84 o
 -10  13   8       93.44       79.16     25.73 o
  -9  13   8      129.18      131.53     14.62 o
  -8  13   8        1.32        6.55      9.89 o
  -7  13   8       31.03       21.77     15.72 o
  -6  13   8       82.10       67.55      9.92 o
  -5  13   8        2.61        6.21      7.74 o
  -4  13   8       65.77       59.51     11.02 o
  -3  13   8       60.60       53.99      8.76 o
  -2  13   8      231.93      245.21     13.47 o
  -1  13   8      661.48      684.59     23.01 o
   0  13   8      164.27      177.64     13.80 o
   1  13   8      622.76      615.74     24.98 o
   2  13   8      231.66      231.70     15.07 o
   3  13   8       60.79       52.33     14.19 o
   4  13   8       72.94       80.28     14.47 o
   5  13   8        3.88        2.08     12.46 o
   6  13   8       75.23       44.41     14.01 o
   7  13   8       26.46       13.42     13.10 o
   8  13   8        2.91        9.30     17.47 o
   9  13   8      142.32      120.54     17.13 o
  10  13   8      103.27       99.61     17.72 o
  11  13   8        9.68       14.48     18.71 o
  -9  14   8      101.31       97.51     15.15 o
  -8  14   8       70.02       88.01     12.90 o
  -7  14   8       72.06       82.56     12.83 o
  -6  14   8      134.33      128.26     13.38 o
  -5  14   8      133.57      160.36     20.55 o
  -4  14   8        7.27        9.36      7.92 o
  -3  14   8      281.54      282.47     14.73 o
  -2  14   8      329.03      344.24     16.14 o
  -1  14   8      251.86      225.42     15.68 o
   0  14   8      576.96      585.96     24.91 o
   1  14   8      258.89      248.08     16.50 o
   2  14   8      313.03      327.27     30.02 o
   3  14   8      284.28      271.73     22.18 o
   4  14   8        4.76       17.22     16.85 o
   5  14   8      121.66      138.97     18.49 o
   6  14   8      125.27      123.54     17.81 o
   7  14   8       68.72       74.59     17.31 o
   8  14   8       73.04       60.41     21.16 o
   9  14   8      111.23      102.44     17.44 o
  -8  15   8      194.21      180.09     16.02 o
  -7  15   8       77.92       69.76     13.23 o
  -6  15   8       54.45       48.53     12.14 o
  -5  15   8       47.25       53.18     14.80 o
  -4  15   8       34.66       43.93     11.01 o
  -3  15   8       19.61        8.35     11.89 o
  -2  15   8       32.36       28.32     10.61 o
  -1  15   8      166.62      164.22     20.18 o
   0  15   8       35.09       17.47     10.18 o
   1  15   8      177.46      170.89     14.71 o
   2  15   8       39.37        9.55     13.30 o
   3  15   8       21.67       -1.22     15.93 o
   4  15   8       26.09       11.44     13.15 o
   5  15   8       43.41       32.11     14.42 o
   6  15   8       52.27       33.69     15.73 o
   7  15   8       71.68       75.82     22.13 o
   8  15   8      205.60      214.82     30.51 o
  -6  16   8      111.58      117.75     14.56 o
  -5  16   8        2.72       18.20     13.67 o
  -4  16   8       43.09       52.60     14.16 o
  -3  16   8       31.85       36.34     13.15 o
  -2  16   8      104.08       86.65     50.69 o
  -1  16   8       51.28       38.27     15.83 o
   0  16   8        9.70       20.45     12.93 o
   1  16   8       54.80       35.05     23.01 o
   2  16   8      113.88       90.27     17.17 o
   3  16   8       37.40        2.96     17.70 o
   4  16   8       42.97       17.94     27.88 o
   5  16   8        1.74       13.64     19.02 o
   6  16   8      111.31      141.93     27.64 o
  -4  17   8       33.98       49.28     21.16 o
  -3  17   8       52.37       57.60     15.32 o
  -2  17   8       77.07       52.06     26.48 o
  -1  17   8      145.41      168.14     18.23 o
   0  17   8       25.20       14.21     15.04 o
   1  17   8      156.36      156.90     19.93 o
   2  17   8       76.22       46.00     16.23 o
   3  17   8       62.86       57.64     16.68 o
   4  17   8       38.13       54.20     27.64 o
   1   0   9     3042.20     3201.58     62.32 o
   2   0   9        0.62        5.40      3.58 o
   3   0   9      303.83      317.96      9.38 o
   4   0   9      129.79      121.43      6.56 o
   5   0   9     6153.75     5764.53    246.76 o
   6   0   9      988.77      912.46     38.45 o
   7   0   9      151.31      176.33      7.56 o
   8   0   9     3330.96     3208.83     78.40 o
   9   0   9       51.13       49.89     11.84 o
  10   0   9     1292.04     1235.26     34.46 o
  11   0   9      846.91      824.79     29.27 o
  12   0   9       40.12       28.88     12.24 o
  13   0   9        1.50       16.33     12.31 o
  14   0   9      141.46      122.78     16.86 o
  15   0   9       68.95       89.84     16.73 o
  16   0   9       41.65       39.27     16.08 o
 -15   1   9       43.04       28.64     22.87 o
 -14   1   9       68.24       64.72     14.56 o
 -13   1   9      123.62      132.45     16.55 o
 -12   1   9      566.02      544.88     29.08 o
 -11   1   9      156.40      163.52     16.72 o
 -10   1   9       54.25       53.27      7.61 o
  -9   1   9      590.95      579.97     19.23 o
  -8   1   9       62.18       53.85      7.10 o
  -7   1   9     2889.08     2713.45    114.23 o
  -6   1   9     1838.11     1903.95    108.49 o
  -5   1   9      440.24      438.71     11.86 o
  -4   1   9      486.52      398.95     19.47 o
  -3   1   9      435.38      434.56     12.43 o
  -2   1   9      961.50      891.80     21.69 o
  -1   1   9      253.13      224.52      9.18 o
   0   1   9      855.26      861.06     23.21 o
   1   1   9      208.64      186.62      7.10 o
   2   1   9      876.60      826.47     18.80 o
   3   1   9      426.79      419.03     12.47 o
   4   1   9      505.11      429.92     11.45 o
   5   1   9      437.99      403.25     20.18 o
   6   1   9     1837.98     1846.78     71.57 o
   7   1   9     2904.01     2778.37     50.42 o
   8   1   9       78.86       62.25      5.86 o
   9   1   9      623.45      589.39     19.81 o
  10   1   9       49.81       35.03      7.42 o
  11   1   9      170.47      155.71     12.26 o
  12   1   9      527.52      535.25     22.70 o
  13   1   9      110.90      114.69     15.45 o
  14   1   9       66.75       57.88     14.48 o
  15   1   9       44.92       49.30     15.38 o
 -15   2   9      105.39      105.91     17.39 o
 -14   2   9      314.52      345.90     24.71 o
 -13   2   9      131.02      117.37     16.02 o
 -12   2   9      230.86      219.14     19.08 o
 -11   2   9      503.89      532.33     28.54 o
 -10   2   9      374.28      350.59     31.20 o
  -9   2   9       34.49       24.70      6.57 o
  -8   2   9      200.08      184.24      9.76 o
  -7   2   9      895.46      894.18     25.43 o
  -6   2   9       50.24       58.37      6.24 o
  -5   2   9      103.52       98.59      5.53 o
  -4   2   9       16.67       17.40      3.73 o
  -3   2   9      180.28      161.72      6.69 o
  -2   2   9     2371.69     2205.41    110.74 o
  -1   2   9     2935.00     2763.25     75.77 o
   0   2   9      784.05      758.86     19.11 o
   1   2   9     2899.85     2862.59     61.62 o
   2   2   9     2319.43     2309.93     50.64 o
   3   2   9      222.66      203.96      8.31 o
   4   2   9        6.04       11.47      4.23 o
   5   2   9      125.00      111.90      6.70 o
   6   2   9       49.49       46.26      4.80 o
   7   2   9      896.77      891.48     22.85 o
   8   2   9      212.12      192.13     10.93 o
   9   2   9       40.32       29.63      7.61 o
  10   2   9      396.58      392.16     16.12 o
  11   2   9      456.24      422.74     19.22 o
  12   2   9      234.55      205.33     16.61 o
  13   2   9      110.74      114.56     12.54 o
  14   2   9      330.40      301.52     23.20 o
  15   2   9      120.88      116.95     18.12 o
 -15   3   9       71.70       66.73     16.34 o
 -14   3   9      217.07      193.63     20.76 o
 -13   3   9      138.31      141.77     16.98 o
 -12   3   9      167.54      154.37     17.27 o
 -11   3   9      122.40       93.82     19.86 o
 -10   3   9      760.68      702.87     32.86 o
  -9   3   9      125.13      105.28     10.64 o
  -8   3   9     1062.29     1065.55     29.46 o
  -7   3   9     1286.31     1327.33     34.90 o
  -6   3   9      585.12      594.81     22.11 o
  -5   3   9      408.69      402.15     16.69 o
  -4   3   9      466.25      488.82     18.59 o
  -3   3   9      471.25      504.35     18.74 o
  -2   3   9     2090.59     2070.70     49.89 o
  -1   3   9      504.77      475.14     14.92 o
   0   3   9     3613.57     3670.57     77.98 o
   1   3   9      513.60      501.03     18.56 o
   2   3   9     2031.75     2008.19     49.93 o
   3   3   9      436.72      450.26     13.39 o
   4   3   9      406.48      423.11     12.84 o
   5   3   9      437.31      442.26     11.61 o
   6   3   9      560.63      555.92     18.51 o
   7   3   9     1295.50     1370.69     37.26 o
   8   3   9     1020.56     1019.01     29.58 o
   9   3   9      133.67      116.24      9.48 o
  10   3   9      799.35      749.92     24.17 o
  11   3   9       98.60      101.17     11.12 o
  12   3   9      145.56      136.16     12.45 o
  13   3   9      162.06      136.05     12.81 o
  14   3   9      191.90      212.07     19.97 o
  15   3   9       88.26       62.49     15.29 o
 -15   4   9        6.85        3.65     17.91 o
 -14   4   9      168.53      152.11     19.31 o
 -13   4   9      176.57      174.29     18.77 o
 -12   4   9      220.76      216.12     19.49 o
 -11   4   9      112.36      124.96     16.76 o
 -10   4   9      463.11      444.74     25.42 o
  -9   4   9     1429.07     1457.31     68.30 o
  -8   4   9     1058.11     1055.04     34.82 o
  -7   4   9     1325.47     1306.42     47.55 o
  -6   4   9     1541.15     1595.53     48.14 o
  -5   4   9      446.38      451.50     17.90 o
  -4   4   9      606.07      640.08     22.53 o
  -3   4   9      489.98      448.98     17.32 o
  -2   4   9      609.23      624.21     18.66 o
  -1   4   9      604.41      563.09     37.86 o
   0   4   9      546.73      571.22     16.32 o
   1   4   9      637.27      647.99     16.88 o
   2   4   9      582.69      595.13     21.04 o
   3   4   9      519.97      475.44     15.65 o
   4   4   9      528.94      578.86     16.18 o
   5   4   9      384.23      379.25     14.69 o
   6   4   9     1643.92     1649.27     43.44 o
   7   4   9     1311.77     1326.67     36.56 o
   8   4   9     1082.44     1098.09     31.62 o
   9   4   9     1357.98     1351.38     37.55 o
  10   4   9      433.06      426.85     17.19 o
  11   4   9      110.18      115.55     12.39 o
  12   4   9      208.80      208.29     14.74 o
  13   4   9      169.25      168.62     14.35 o
  14   4   9      175.67      152.18     14.48 o
  15   4   9        5.72       21.83     20.39 o
 -15   5   9       30.13       40.06     15.44 o
 -14   5   9       66.23       54.34     15.99 o
 -13   5   9       57.97       51.58     15.05 o
 -12   5   9       92.91       63.42     13.95 o
 -11   5   9      444.63      437.91     25.99 o
 -10   5   9      880.30      927.21     40.69 o
  -9   5   9       94.74       92.16     13.18 o
  -8   5   9      918.19      967.24     32.60 o
  -7   5   9      568.46      590.72     22.38 o
  -6   5   9        6.94       15.50      7.33 o
  -5   5   9        6.67        9.37      6.50 o
  -4   5   9      323.67      318.52     14.30 o
  -3   5   9       30.44       26.87      4.90 o
  -2   5   9       70.68       70.80      6.64 o
  -1   5   9     1015.42      931.72     49.47 o
   0   5   9      712.40      675.89     29.97 o
   1   5   9     1052.18     1000.88     24.13 o
   2   5   9       62.11       56.04      7.62 o
   3   5   9       20.43       19.61      6.51 o
   4   5   9      281.59      272.81     11.70 o
   5   5   9       15.69       10.78      6.32 o
   6   5   9        9.56        7.78      6.33 o
   7   5   9      571.52      589.82     20.22 o
   8   5   9      880.76      876.49     26.88 o
   9   5   9       87.17       82.01      9.59 o
  10   5   9      838.22      862.71     27.33 o
  11   5   9      420.58      407.89     19.62 o
  12   5   9      106.00      118.40     13.48 o
  13   5   9       64.32       46.59     10.88 o
  14   5   9       74.43       83.38     12.31 o
  15   5   9       25.31       25.36     14.89 o
 -15   6   9      112.37       66.61     23.45 o
 -14   6   9      129.50      120.54     19.21 o
 -13   6   9       50.89       37.30     14.33 o
 -12   6   9       51.17       31.43     14.17 o
 -11   6   9       68.32       59.69     13.51 o
 -10   6   9      144.33      111.45     15.00 o
  -9   6   9       55.96       52.75     13.00 o
  -8   6   9      212.66      189.82     16.22 o
  -7   6   9      549.67      494.55     19.75 o
  -6   6   9       43.02       46.09      7.92 o
  -5   6   9     1379.23     1384.97     42.37 o
  -4   6   9      124.22      126.82      8.44 o
  -3   6   9     1115.44     1108.27     29.53 o
  -2   6   9     1297.11     1281.45     30.35 o
  -1   6   9     2193.42     2044.24    144.21 o
   0   6   9     5752.50     5226.93    196.00 o
   1   6   9     2191.55     2099.59     66.51 o
   2   6   9     1389.65     1364.63     49.76 o
   3   6   9     1046.47     1028.16     32.91 o
   4   6   9      151.70      175.28     10.60 o
   5   6   9     1336.73     1276.14     40.97 o
   6   6   9       33.63       31.88      8.52 o
   7   6   9      564.71      546.56     19.81 o
   8   6   9      205.08      199.50     14.08 o
   9   6   9       45.19       46.01      8.40 o
  10   6   9      150.97      136.50     11.19 o
  11   6   9       78.78       75.00     11.63 o
  12   6   9       47.22       15.93     11.15 o
  13   6   9       64.24       77.17     12.18 o
  14   6   9      109.23       96.48     12.93 o
 -14   7   9       97.27       84.18     17.41 o
 -13   7   9       52.92       61.69     16.92 o
 -12   7   9      414.92      438.19     27.39 o
 -11   7   9      129.00      122.72     16.27 o
 -10   7   9      103.95      102.55     16.12 o
  -9   7   9       24.01       19.24     11.68 o
  -8   7   9        3.36       11.87     10.35 o
  -7   7   9       28.13       22.99     19.15 o
  -6   7   9      378.88      394.04     21.95 o
  -5   7   9      222.17      242.46     12.30 o
  -4   7   9      824.59      816.03     24.15 o
  -3   7   9      130.65      149.61      8.12 o
  -2   7   9      728.19      702.49     21.60 o
  -1   7   9     3625.20     3238.50    161.88 o
   0   7   9     3623.91     3600.37     77.18 o
   1   7   9     3721.60     3563.28     85.67 o
   2   7   9      780.00      764.87     22.08 o
   3   7   9      149.35      171.26     11.14 o
   4   7   9      841.11      843.12     28.24 o
   5   7   9      254.94      262.50     18.68 o
   6   7   9      345.11      348.26     17.47 o
   7   7   9       19.03       27.60      8.75 o
   8   7   9        1.65       -6.42      7.67 o
   9   7   9       34.32       28.45      8.80 o
  10   7   9      115.92      112.66     13.09 o
  11   7   9      131.64      122.66     18.78 o
  12   7   9      450.13      501.58     23.04 o
  13   7   9       44.77       50.81     11.94 o
  14   7   9       96.83       96.30     13.45 o
 -14   8   9        0.57       -5.64     17.91 o
 -13   8   9        3.10        9.16     20.55 o
 -12   8   9       64.59       57.67     15.77 o
 -11   8   9      402.41      438.88     27.16 o
 -10   8   9      388.25      409.45     78.98 o
  -9   8   9      551.56      579.22     30.00 o
  -8   8   9      481.09      479.29     30.29 o
  -7   8   9      475.90      485.98     22.57 o
  -6   8   9      166.71      176.10     13.04 o
  -5   8   9      663.41      670.49     25.93 o
  -4   8   9       31.05       23.82      5.58 o
  -3   8   9      307.60      316.86     13.52 o
  -2   8   9      249.60      253.78     11.92 o
  -1   8   9      576.28      590.69     19.28 o
   0   8   9     1135.58     1009.34     66.44 o
   1   8   9      612.97      620.36     19.56 o
   2   8   9      261.31      283.54     16.08 o
   3   8   9      336.72      333.14     16.37 o
   4   8   9       37.82       23.28      7.20 o
   5   8   9      628.82      648.75     31.41 o
   6   8   9      161.29      155.24     12.79 o
   7   8   9      437.90      450.47     20.89 o
   8   8   9      450.66      460.02     21.75 o
   9   8   9      580.90      557.66     24.53 o
  10   8   9      407.02      386.48     20.22 o
  11   8   9      430.09      420.01     25.76 o
  12   8   9       58.75       67.98     12.24 o
  13   8   9        5.62       17.16     19.84 o
  14   8   9        0.69       13.38     11.08 o
 -13   9   9       63.82       60.53     16.76 o
 -12   9   9      100.75       77.20     16.40 o
 -11   9   9       44.21       22.15     13.21 o
 -10   9   9      213.94      215.41     19.84 o
  -9   9   9      495.75      510.89     24.70 o
  -8   9   9      395.19      411.91     29.46 o
  -7   9   9      876.74      868.73     31.34 o
  -6   9   9      693.03      722.47     27.30 o
  -5   9   9       53.61       50.84      9.08 o
  -4   9   9       28.78       39.55      7.58 o
  -3   9   9      113.12      123.97      9.35 o
  -2   9   9      122.98      117.11      9.07 o
  -1   9   9      317.68      327.87     13.81 o
   0   9   9       16.74        7.41      6.22 o
   1   9   9      328.91      318.34     13.15 o
   2   9   9      125.64      125.35      8.44 o
   3   9   9      145.28      158.52     11.42 o
   4   9   9       31.56       51.81      8.59 o
   5   9   9       46.19       48.99     12.40 o
   6   9   9      696.25      708.50     34.61 o
   7   9   9      841.39      855.08     31.82 o
   8   9   9      421.42      399.37     20.27 o
   9   9   9      502.67      503.56     23.37 o
  10   9   9      218.51      217.62     16.70 o
  11   9   9       56.02       48.47     13.55 o
  12   9   9      109.03      109.72     15.98 o
  13   9   9       56.52       36.75     13.87 o
 -12  10   9       50.89       69.22     24.86 o
 -11  10   9      113.25      111.01     17.98 o
 -10  10   9      179.35      162.11     14.39 o
  -9  10   9       23.69       17.94      9.63 o
  -8  10   9      149.47      175.39     14.33 o
  -7  10   9       71.62       69.36      9.39 o
  -6  10   9      209.43      223.14     12.84 o
  -5  10   9      281.85      249.16     13.03 o
  -4  10   9      166.31      158.34     10.85 o
  -3  10   9       11.13        9.50      6.49 o
  -2  10   9      551.09      541.82     18.87 o
  -1  10   9      422.41      433.22     16.18 o
   0  10   9      242.08      234.94     11.51 o
   1  10   9      421.28      425.58     15.56 o
   2  10   9      558.41      550.25     22.15 o
   3  10   9       21.95       18.73      7.87 o
   4  10   9      168.98      175.95     16.86 o
   5  10   9      302.49      315.70     21.71 o
   6  10   9      190.86      193.32     18.29 o
   7  10   9       78.34       68.07     11.35 o
   8  10   9      147.20      178.91     14.79 o
   9  10   9       28.81       16.01     10.15 o
  10  10   9      196.03      178.51     15.31 o
  11  10   9      113.53      106.48     16.04 o
  12  10   9       45.87       45.06     15.10 o
  13  10   9       31.62       39.12     19.88 o
 -12  11   9       14.10       27.51     14.59 o
 -11  11   9      101.50      121.36     18.51 o
 -10  11   9       58.32       47.93     14.84 o
  -9  11   9        0.56       -6.69     11.60 o
  -8  11   9       19.27       23.70     12.67 o
  -7  11   9      211.63      233.29     13.57 o
  -6  11   9       27.97       22.37     10.97 o
  -5  11   9      115.37       95.59      9.94 o
  -4  11   9        4.36        3.98      6.72 o
  -3  11   9      261.47      280.58     13.51 o
  -2  11   9        7.64       14.16      7.01 o
  -1  11   9      149.52      155.11     10.47 o
   0  11   9      601.79      595.27     22.65 o
   1  11   9      165.76      180.66     13.47 o
   2  11   9       17.10       13.47      7.96 o
   3  11   9      245.44      245.88     15.57 o
   4  11   9        9.82        6.68     11.36 o
   5  11   9      122.71      112.08     16.31 o
   6  11   9       24.61       32.62     13.42 o
   7  11   9      222.23      226.37     20.44 o
   8  11   9       21.88       26.32     16.61 o
   9  11   9        1.34       -3.15      9.45 o
  10  11   9       69.71       84.69     17.58 o
  11  11   9       93.22      128.51     17.77 o
  12  11   9        9.68       -8.17     17.35 o
 -11  12   9       34.23       42.77     12.17 o
 -10  12   9      203.89      212.84     17.01 o
  -9  12   9      185.43      194.49     16.15 o
  -8  12   9      162.44      151.65     14.73 o
  -7  12   9       80.14      104.88     10.74 o
  -6  12   9      627.24      577.98     21.37 o
  -5  12   9      176.15      189.62     15.48 o
  -4  12   9      195.69      205.95     12.47 o
  -3  12   9       41.58       22.98      7.59 o
  -2  12   9       93.77       89.80      9.52 o
  -1  12   9      234.42      221.46     12.40 o
   0  12   9       56.63       51.19     10.36 o
   1  12   9      228.60      207.91     17.24 o
   2  12   9       89.79       88.29     10.68 o
   3  12   9       37.25        9.95     13.27 o
   4  12   9      176.33      158.70     18.23 o
   5  12   9      148.82      141.83     17.62 o
   6  12   9      675.32      627.76     39.87 o
   7  12   9       70.73       87.39     15.99 o
   8  12   9      170.11      141.78     14.94 o
   9  12   9      198.78      208.94     17.56 o
  10  12   9      187.40      193.65     20.38 o
  11  12   9       42.85       31.35     15.13 o
 -10  13   9      116.38      124.45     14.97 o
  -9  13   9      152.33      150.39     15.36 o
  -8  13   9      265.73      273.85     18.10 o
  -7  13   9      348.51      334.83     38.08 o
  -6  13   9      156.44      136.60     16.87 o
  -5  13   9      175.44      164.66     11.97 o
  -4  13   9      103.73       97.58     10.55 o
  -3  13   9       26.59       25.83      8.03 o
  -2  13   9       41.20       47.96     10.75 o
  -1  13   9       23.74       33.30     10.47 o
   0  13   9       89.24       79.20     11.77 o
   1  13   9       19.05       20.83      9.65 o
   2  13   9       38.70       31.69     10.14 o
   3  13   9       20.77       -1.03     11.70 o
   4  13   9       85.41       81.37     15.18 o
   5  13   9      185.03      183.06     32.75 o
   6  13   9      145.13      144.71     18.91 o
   7  13   9      378.37      387.77     26.80 o
   8  13   9      274.72      284.65     19.40 o
   9  13   9      152.20      173.36     19.87 o
  10  13   9      115.63      132.32     19.95 o
  -9  14   9      106.88      107.61     21.90 o
  -8  14   9      101.29      139.54     14.95 o
  -7  14   9       51.12       72.30     12.78 o
  -6  14   9      238.59      223.57     16.44 o
  -5  14   9       51.05       56.21      9.68 o
  -4  14   9       22.54       13.99      9.62 o
  -3  14   9      364.66      366.23     19.52 o
  -2  14   9       15.21       25.07     12.58 o
  -1  14   9       90.05       93.65     12.29 o
   0  14   9      662.58      732.94     29.10 o
   1  14   9       91.23      109.36     13.05 o
   2  14   9       21.08       25.71     12.74 o
   3  14   9      327.73      326.19     34.93 o
   4  14   9       22.16        8.41     12.67 o
   5  14   9       43.20       49.24     28.26 o
   6  14   9      248.16      198.51     21.25 o
   7  14   9       53.59       27.71     14.80 o
   8  14   9      110.19      132.28     19.45 o
   9  14   9      102.42       85.74     17.92 o
  -7  15   9       39.55       29.78     14.54 o
  -6  15   9        9.58       19.40     10.51 o
  -5  15   9       15.11       13.30     12.58 o
  -4  15   9      158.49      173.43     19.39 o
  -3  15   9       95.92       96.99     12.80 o
  -2  15   9      240.92      272.00     29.41 o
  -1  15   9      451.00      451.64     22.41 o
   0  15   9       66.85       73.93     12.26 o
   1  15   9      459.66      456.23     29.02 o
   2  15   9      214.20      218.63     31.58 o
   3  15   9      108.91      108.35     20.11 o
   4  15   9      145.21      123.19     18.34 o
   5  15   9       19.27       18.26     14.37 o
   6  15   9        9.30        3.71     22.46 o
   7  15   9       37.90       22.31     16.27 o
  -5  16   9       17.21       -8.34     16.61 o
  -4  16   9      109.45       78.74     22.65 o
  -3  16   9       89.41       83.50     17.70 o
  -2  16   9       52.73       31.67     12.12 o
  -1  16   9       89.08       72.96     12.76 o
   0  16   9      266.99      255.88     23.15 o
   1  16   9       81.51       83.43     17.30 o
   2  16   9       51.96       23.87     14.73 o
   3  16   9       87.33       76.62     22.27 o
   4  16   9      119.28      109.90     34.44 o
   5  16   9       12.02       -9.30     17.20 o
  -1  17   9       20.93        4.78     19.84 o
   0  17   9        0.57        1.30     17.68 o
   1  17   9       19.47        8.89     15.55 o
   0   0  10     3689.86     3734.78    174.36 o
   1   0  10     4412.41     4132.75     79.64 o
   2   0  10      638.14      633.70     15.33 o
   3   0  10     2592.19     2589.38     83.46 o
   4   0  10       18.20       10.05      3.60 o
   5   0  10        6.86        5.60      4.53 o
   6   0  10      467.35      468.97     31.93 o
   7   0  10      291.04      270.14     12.02 o
   8   0  10      314.61      332.47     13.73 o
   9   0  10       17.18       10.02      6.75 o
  10   0  10      970.45     1006.64     29.56 o
  11   0  10       24.52        9.43     10.79 o
  12   0  10       22.24       16.96     11.07 o
  13   0  10      235.70      250.22     21.01 o
  14   0  10       44.76        5.26     12.54 o
  15   0  10       65.87       47.87     14.95 o
 -15   1  10       32.71       43.81     15.35 o
 -14   1  10      166.94      160.15     19.04 o
 -13   1  10      106.71       89.48     15.56 o
 -12   1  10       15.75        6.12     14.51 o
 -11   1  10      443.26      461.10     26.11 o
 -10   1  10       90.06       94.10     11.46 o
  -9   1  10      575.60      535.92     18.34 o
  -8   1  10      350.75      341.08     13.68 o
  -7   1  10     1683.31     1738.69     44.83 o
  -6   1  10      371.55      360.82     13.46 o
  -5   1  10      258.96      257.54     13.03 o
  -4   1  10      514.44      473.75     27.94 o
  -3   1  10        8.95       10.81      4.11 o
  -2   1  10     1384.37     1420.90     29.62 o
  -1   1  10      231.06      236.12      8.61 o
   0   1  10     1657.86     1593.43     45.95 o
   1   1  10      265.55      276.13     11.05 o
   2   1  10     1321.24     1360.22     31.66 o
   3   1  10       12.25       12.52      4.48 o
   4   1  10      526.57      510.97     14.65 o
   5   1  10      241.97      238.76     10.99 o
   6   1  10      401.20      375.42     10.78 o
   7   1  10     1670.38     1681.67     38.53 o
   8   1  10      326.78      307.39     13.45 o
   9   1  10      625.32      587.44     19.98 o
  10   1  10       78.36       88.21      8.95 o
  11   1  10      420.12      428.43     17.08 o
  12   1  10       16.81       -0.72     10.61 o
  13   1  10      104.57       88.63     15.14 o
  14   1  10      174.73      182.99     53.79 o
  15   1  10       30.08       18.47     13.74 o
 -15   2  10       10.03       27.02     15.08 o
 -14   2  10      264.30      258.94     33.92 o
 -13   2  10       68.36       48.58     13.56 o
 -12   2  10       72.18       63.46     15.76 o
 -11   2  10      103.17       85.99     16.45 o
 -10   2  10     1757.15     1732.91     53.73 o
  -9   2  10       20.64       12.53      8.23 o
  -8   2  10     1373.95     1302.32     48.71 o
  -7   2  10      182.40      197.18      9.82 o
  -6   2  10     1711.56     1719.18     41.62 o
  -5   2  10      569.71      569.05     15.17 o
  -4   2  10      566.46      528.73     21.83 o
  -3   2  10      351.96      331.00     16.92 o
  -2   2  10      283.27      271.69     16.62 o
  -1   2  10      317.65      304.16     14.49 o
   0   2  10      585.73      565.79     24.74 o
   1   2  10      302.54      302.20     11.72 o
   2   2  10      254.42      252.21     10.53 o
   3   2  10      353.27      335.29     11.24 o
   4   2  10      532.43      541.37     15.38 o
   5   2  10      562.32      519.92     27.50 o
   6   2  10     1801.63     1828.80     50.20 o
   7   2  10      213.98      218.65     11.49 o
   8   2  10     1387.68     1369.88     37.36 o
   9   2  10       29.04       33.01      7.73 o
  10   2  10     1738.91     1664.11     44.72 o
  11   2  10       94.16      102.01     10.07 o
  12   2  10       71.31       80.46     14.33 o
  13   2  10       67.06       68.82     14.69 o
  14   2  10      271.35      260.72     21.95 o
  15   2  10       10.63       11.18     15.96 o
 -15   3  10       34.29       34.10     15.06 o
 -14   3  10      114.07      133.44     18.73 o
 -13   3  10      161.44      174.62     24.10 o
 -12   3  10        5.17       -7.84     10.51 o
 -11   3  10      335.87      338.30     22.48 o
 -10   3  10        0.68       -9.10      9.10 o
  -9   3  10      546.38      535.86     21.98 o
  -8   3  10      116.03       98.09     10.48 o
  -7   3  10     1929.05     2067.05     61.10 o
  -6   3  10      145.31      151.51     10.99 o
  -5   3  10      509.83      491.66     19.43 o
  -4   3  10      563.93      576.34     21.14 o
  -3   3  10      825.31      820.49     27.31 o
  -2   3  10      317.27      287.58     10.69 o
  -1   3  10       26.18       29.57      5.15 o
   0   3  10     2007.07     1867.54     97.63 o
   1   3  10       20.82       32.31      5.55 o
   2   3  10      282.97      270.93     13.46 o
   3   3  10      799.89      785.77     22.66 o
   4   3  10      503.80      528.31     15.27 o
   5   3  10      432.79      385.42     16.81 o
   6   3  10      158.30      172.13     10.33 o
   7   3  10     2005.81     2100.74     53.92 o
   8   3  10      137.86      113.55      9.66 o
   9   3  10      548.80      557.67     19.91 o
  10   3  10        0.13        2.22      6.93 o
  11   3  10      307.41      338.89     15.73 o
  12   3  10        9.24       11.36     14.27 o
  13   3  10      180.02      198.20     27.17 o
  14   3  10      120.64      111.14     17.19 o
  15   3  10       35.28       33.18     20.33 o
 -15   4  10      113.65       90.91     17.20 o
 -14   4  10      153.60      137.96     18.46 o
 -13   4  10       59.30       54.45     15.20 o
 -12   4  10      304.62      300.29     22.57 o
 -11   4  10       27.28       39.69     13.11 o
 -10   4  10      100.59       84.24     14.26 o
  -9   4  10       30.14       24.89      8.20 o
  -8   4  10       47.60       45.05      8.98 o
  -7   4  10       15.19       12.15      7.60 o
  -6   4  10        3.40        5.95      6.84 o
  -5   4  10      509.65      483.79     19.13 o
  -4   4  10     1866.87     1922.59     56.35 o
  -3   4  10     1502.08     1592.04     47.41 o
  -2   4  10      237.40      235.37      8.10 o
  -1   4  10     4840.93     4262.31    256.86 o
   0   4  10      164.30      165.12      8.18 o
   1   4  10     4787.78     4526.96     95.48 o
   2   4  10      229.82      220.39     11.74 o
   3   4  10     1417.30     1482.49     44.44 o
   4   4  10     1861.81     1937.34     48.70 o
   5   4  10      527.88      514.83     15.05 o
   6   4  10        3.78       -2.99      5.64 o
   7   4  10       13.02        8.26      6.62 o
   8   4  10       40.67       37.18      7.60 o
   9   4  10       22.40       26.76      7.77 o
  10   4  10      108.74       96.43     10.23 o
  11   4  10       18.72       21.30      8.31 o
  12   4  10      295.22      277.45     16.79 o
  13   4  10       67.99       67.81     11.84 o
  14   4  10      166.45      184.15     19.70 o
  15   4  10      133.38      146.27     19.81 o
 -14   5  10      178.58      158.25     20.04 o
 -13   5  10      225.14      236.97     22.07 o
 -12   5  10       56.94       26.79     12.37 o
 -11   5  10      185.64      200.06     19.61 o
 -10   5  10       26.93        5.47     11.25 o
  -9   5  10      479.31      475.69     26.08 o
  -8   5  10       26.30       22.43      8.25 o
  -7   5  10      232.78      227.56     13.33 o
  -6   5  10      141.23      147.10     11.03 o
  -5   5  10      738.78      744.74     25.94 o
  -4   5  10      194.90      193.55     14.53 o
  -3   5  10      653.32      671.63     23.56 o
  -2   5  10     1816.02     1810.12     52.69 o
  -1   5  10     1070.52     1024.93     75.04 o
   0   5  10     4082.57     3676.37    189.53 o
   1   5  10     1011.44     1021.97     52.90 o
   2   5  10     1715.59     1788.34     52.85 o
   3   5  10      698.56      723.62     24.87 o
   4   5  10      221.99      203.45     10.07 o
   5   5  10      803.20      815.41     28.92 o
   6   5  10      146.73      155.76     10.50 o
   7   5  10      185.79      194.34     11.55 o
   8   5  10       30.40       30.16      7.66 o
   9   5  10      498.58      475.00     18.39 o
  10   5  10       35.31       28.81      8.25 o
  11   5  10      197.89      188.63     12.59 o
  12   5  10       43.57       37.49     10.54 o
  13   5  10      212.12      199.75     15.51 o
  14   5  10      179.41      173.58     19.32 o
 -14   6  10       31.43       17.16     13.88 o
 -13   6  10       81.20       80.45     16.45 o
 -12   6  10      144.03      134.21     17.52 o
 -11   6  10      144.78      151.93     17.61 o
 -10   6  10      961.97     1016.53     43.99 o
  -9   6  10        1.67        3.90     10.08 o
  -8   6  10      185.95      208.77     39.54 o
  -7   6  10       75.68       93.10     13.81 o
  -6   6  10      553.74      563.00     21.61 o
  -5   6  10     1282.43     1352.33     41.78 o
  -4   6  10      363.55      346.29     13.69 o
  -3   6  10      547.60      509.35     15.03 o
  -2   6  10        4.06       17.56      6.76 o
  -1   6  10      899.72      815.48     55.90 o
   0   6  10     1094.59      976.57     29.41 o
   1   6  10      878.82      815.09     49.28 o
   2   6  10        5.77        4.19      6.78 o
   3   6  10      558.69      516.60     19.79 o
   4   6  10      422.09      422.97     17.30 o
   5   6  10     1315.44     1372.08     43.87 o
   6   6  10      552.48      502.58     21.37 o
   7   6  10       63.90       75.26      8.88 o
   8   6  10      213.34      231.59     12.90 o
   9   6  10        0.81       -1.46      8.44 o
  10   6  10      988.18      980.97     30.48 o
  11   6  10      137.57      136.51     11.81 o
  12   6  10      125.00      137.32     13.64 o
  13   6  10       78.55       71.07     12.14 o
  14   6  10       32.54       13.80     10.52 o
 -14   7  10       85.87       67.72     30.57 o
 -13   7  10      107.16       93.29     17.76 o
 -12   7  10      270.40      283.32     22.63 o
 -11   7  10      177.70      193.16     19.30 o
 -10   7  10       22.20        1.69     10.92 o
  -9   7  10     1189.36     1203.34     49.51 o
  -8   7  10       53.32       49.67     11.81 o
  -7   7  10     1028.49     1043.78     53.81 o
  -6   7  10      272.00      285.99     21.44 o
  -5   7  10      107.75      114.97      8.65 o
  -4   7  10      609.32      581.53     19.10 o
  -3   7  10      440.69      419.06     15.83 o
  -2   7  10      108.85      119.43      8.82 o
  -1   7  10      693.10      681.39     21.16 o
   0   7  10        1.27        7.54      6.14 o
   1   7  10      697.61      691.23     20.84 o
   2   7  10      119.79      126.24     10.56 o
   3   7  10      466.55      431.44     17.82 o
   4   7  10      598.96      547.97     20.86 o
   5   7  10      146.36      151.35     12.66 o
   6   7  10      247.58      232.26     14.73 o
   7   7  10     1008.05     1017.30     35.67 o
   8   7  10       62.47       57.72     10.52 o
   9   7  10     1179.98     1178.48     34.79 o
  10   7  10       15.84       11.85      8.21 o
  11   7  10      190.68      189.48     13.57 o
  12   7  10      274.07      262.71     17.17 o
  13   7  10      104.38       98.39     19.22 o
  14   7  10       85.72       95.20     13.73 o
 -13   8  10      118.87      109.69     17.99 o
 -12   8  10       61.17       48.05     15.52 o
 -11   8  10       26.47       48.14     14.24 o
 -10   8  10      327.57      317.61     22.65 o
  -9   8  10      139.37      124.73     15.81 o
  -8   8  10      359.02      380.40     24.09 o
  -7   8  10      218.23      215.94     14.54 o
  -6   8  10      241.63      239.53     14.70 o
  -5   8  10      383.23      341.15     17.96 o
  -4   8  10      195.08      198.96      9.60 o
  -3   8  10      287.47      294.44     13.11 o
  -2   8  10      336.06      342.69     14.12 o
  -1   8  10     1718.07     1723.42     44.87 o
   0   8  10      587.57      623.31     19.97 o
   1   8  10     1840.27     1790.54     45.98 o
   2   8  10      303.17      297.67     15.13 o
   3   8  10      304.05      293.44     14.80 o
   4   8  10      180.10      142.05     22.94 o
   5   8  10      338.56      323.42     21.72 o
   6   8  10      244.29      233.24     15.29 o
   7   8  10      208.77      196.86     14.64 o
   8   8  10      356.93      365.90     19.21 o
   9   8  10      127.51      141.29     14.16 o
  10   8  10      327.28      309.46     18.81 o
  11   8  10       30.08       11.95     10.40 o
  12   8  10       70.03       63.25     17.55 o
  13   8  10      127.61      126.15     14.17 o
 -13   9  10        0.49       -6.33     18.44 o
 -12   9  10       44.44       54.97     15.94 o
 -11   9  10      115.26      134.41     32.68 o
 -10   9  10       24.40       44.27     11.44 o
  -9   9  10       27.85       29.20     10.38 o
  -8   9  10      246.05      263.72     17.22 o
  -7   9  10       35.99       32.73      9.47 o
  -6   9  10      121.17      122.15     12.20 o
  -5   9  10      338.32      337.11     15.11 o
  -4   9  10       38.63       36.89      7.81 o
  -3   9  10      116.64      111.43      9.60 o
  -2   9  10      250.73      289.02     13.22 o
  -1   9  10      148.95      156.73     10.04 o
   0   9  10      830.01      872.90     25.75 o
   1   9  10      162.53      145.61     11.44 o
   2   9  10      242.53      249.74     14.13 o
   3   9  10      139.85      141.91     11.07 o
   4   9  10       54.25       42.48     13.72 o
   5   9  10      323.57      326.69     21.97 o
   6   9  10      119.67      123.69     16.27 o
   7   9  10       27.32       23.32      9.86 o
   8   9  10      239.18      251.61     16.76 o
   9   9  10       23.78       14.02     10.79 o
  10   9  10       20.20       19.19     13.80 o
  11   9  10      112.50      107.10     16.94 o
  12   9  10       55.98       57.16     14.98 o
  13   9  10        1.81       -3.32     18.15 o
 -12  10  10      132.11      163.50     20.37 o
 -11  10  10       99.98      125.78     29.11 o
 -10  10  10      275.63      261.46     17.61 o
  -9  10  10      268.77      286.15     17.76 o
  -8  10  10      309.96      309.16     17.96 o
  -7  10  10      264.87      285.48     14.87 o
  -6  10  10      462.84      467.09     18.37 o
  -5  10  10       92.20       93.19      9.59 o
  -4  10  10      185.20      173.42     11.20 o
  -3  10  10      121.28      114.93      9.68 o
  -2  10  10       14.73       14.58      6.83 o
  -1  10  10       44.15       40.28      7.52 o
   0  10  10      306.92      294.30     15.76 o
   1  10  10       58.89       51.43      9.34 o
   2  10  10       20.42       21.81      7.77 o
   3  10  10      134.77      132.01     11.27 o
   4  10  10      146.21      137.94     16.76 o
   5  10  10       96.85      100.72     15.04 o
   6  10  10      462.08      494.76     28.58 o
   7  10  10      275.41      239.27     16.47 o
   8  10  10      315.32      307.00     19.01 o
   9  10  10      272.01      293.90     18.70 o
  10  10  10      283.58      265.67     18.70 o
  11  10  10       94.53       76.95     16.26 o
  12  10  10      126.90      165.40     20.68 o
 -11  11  10      140.49      140.01     19.45 o
 -10  11  10       82.67       82.23     17.05 o
  -9  11  10      244.13      251.25     14.86 o
  -8  11  10      431.82      419.18     19.03 o
  -7  11  10      385.65      392.61     17.56 o
  -6  11  10      274.99      266.60     14.39 o
  -5  11  10      357.76      334.83     15.71 o
  -4  11  10      135.65      130.02     10.72 o
  -3  11  10        7.70       13.50      7.11 o
  -2  11  10      424.33      459.17     17.48 o
  -1  11  10       61.06       61.40     12.67 o
   0  11  10       32.22       27.88      9.01 o
   1  11  10       57.76       60.44     10.12 o
   2  11  10      412.74      442.96     20.00 o
   3  11  10        7.82       -9.18     13.62 o
   4  11  10      145.75      146.24     16.63 o
   5  11  10      351.32      317.98     22.72 o
   6  11  10      300.98      296.39     22.44 o
   7  11  10      381.00      390.45     21.13 o
   8  11  10      439.33      411.20     27.64 o
   9  11  10      233.27      226.21     17.59 o
  10  11  10       86.09       62.21     12.70 o
  11  11  10      142.14      146.12     18.90 o
 -10  12  10       99.41       72.70     13.59 o
  -9  12  10       40.15       37.35     12.12 o
  -8  12  10       51.96       49.78     10.21 o
  -7  12  10       96.80       98.55     15.04 o
  -6  12  10      131.44      128.33     11.55 o
  -5  12  10      147.12      132.13     10.97 o
  -4  12  10      103.56       87.45      9.89 o
  -3  12  10      487.49      506.81     28.18 o
  -2  12  10      194.08      208.67     14.80 o
  -1  12  10      863.53      863.88     31.78 o
   0  12  10      104.28       91.00     12.25 o
   1  12  10      835.46      827.95     30.73 o
   2  12  10      180.22      168.43     17.85 o
   3  12  10      455.82      451.28     27.57 o
   4  12  10       91.72       59.44     17.27 o
   5  12  10      167.03      159.82     17.97 o
   6  12  10      133.42      115.78     17.08 o
   7  12  10       92.71      102.60     17.61 o
   8  12  10       50.16       32.20     11.89 o
   9  12  10       47.20       29.51     14.75 o
  10  12  10       98.06       77.35     16.22 o
  -9  13  10        5.95       12.20     10.82 o
  -8  13  10       12.17       19.09     11.00 o
  -7  13  10        7.70       10.92     11.22 o
  -6  13  10       16.65       17.66      8.63 o
  -5  13  10       79.33       71.10     13.23 o
  -4  13  10       24.48       17.58      9.58 o
  -3  13  10      187.59      168.34     14.27 o
  -2  13  10      683.51      688.51     27.82 o
  -1  13  10      241.97      244.80     16.57 o
   0  13  10     1138.67     1141.58     39.32 o
   1  13  10      225.79      195.92     14.78 o
   2  13  10      638.31      601.08     32.67 o
   3  13  10      180.52      205.28     21.79 o
   4  13  10       25.27       21.85     29.57 o
   5  13  10       82.71       81.06     22.18 o
   6  13  10       19.85       -0.47     15.13 o
   7  13  10        5.66      -11.54     11.54 o
   8  13  10       13.23        9.22     11.06 o
   9  13  10        3.48       15.20     12.01 o
  -8  14  10      105.77      128.42     18.17 o
  -7  14  10       21.66       26.46     11.44 o
  -6  14  10       46.07       64.58     14.96 o
  -5  14  10      102.97      102.31     13.57 o
  -4  14  10       98.04       95.61     14.49 o
  -3  14  10       16.55       10.43     10.74 o
  -2  14  10      126.68      112.93     13.25 o
  -1  14  10      430.70      402.50     20.69 o
   0  14  10       17.45       16.19     11.83 o
   1  14  10      413.78      403.94     30.17 o
   2  14  10      120.62      120.25     21.62 o
   3  14  10       16.47       -0.72     12.14 o
   4  14  10      100.16      110.20     35.18 o
   5  14  10      112.73       88.16     16.80 o
   6  14  10       54.71       55.02     16.08 o
   7  14  10       25.52       14.33     14.40 o
   8  14  10      110.24      107.16     15.80 o
  -6  15  10       78.89       56.14     28.11 o
  -5  15  10       32.90       38.38     24.14 o
  -4  15  10       34.15       22.22     13.22 o
  -3  15  10        9.81       -9.30      9.30 o
  -2  15  10        6.22        9.42      9.82 o
  -1  15  10       14.05      -11.72     11.72 o
   0  15  10       52.86       17.97     12.47 o
   1  15  10       15.32        9.16     17.39 o
   2  15  10        8.40       11.31     20.68 o
   3  15  10       10.07       -4.23     12.94 o
   4  15  10       27.51       -6.67     13.93 o
   5  15  10       38.94       18.66     14.93 o
   6  15  10       87.13       50.63     16.59 o
  -4  16  10       21.54        9.42     12.34 o
  -3  16  10       13.72       19.01     13.77 o
  -2  16  10       41.23       25.02     11.18 o
  -1  16  10       87.81       62.13     16.75 o
   0  16  10        0.17      -17.77     17.77 o
   1  16  10      100.92       91.16     18.18 o
   2  16  10       36.27       27.57     27.97 o
   3  16  10       13.02       -5.89     13.50 o
   4  16  10       17.73       23.30     20.24 o
   1   0  11       29.29       34.36      6.10 o
   2   0  11     1100.24     1052.16     23.20 o
   3   0  11      142.05      155.90      6.85 o
   4   0  11      337.18      317.26      9.86 o
   5   0  11       74.10       74.35      5.06 o
   6   0  11      107.65      100.50      6.86 o
   7   0  11     1307.83     1262.57     34.49 o
   8   0  11       11.34       17.69      7.88 o
   9   0  11     2951.91     2883.16     84.00 o
  10   0  11       38.67       46.41     10.88 o
  11   0  11      276.56      228.04     18.91 o
  12   0  11      527.78      490.60     28.58 o
  13   0  11        9.68        4.32     17.72 o
  14   0  11       86.34       75.63     21.97 o
  15   0  11        0.33        5.57     17.89 o
 -15   1  11       86.60       93.64     20.50 o
 -14   1  11       21.41        2.71     13.03 o
 -13   1  11       53.75       53.18     14.40 o
 -12   1  11       82.10       99.73     15.44 o
 -11   1  11      170.34      157.71     13.83 o
 -10   1  11      791.18      769.98     29.18 o
  -9   1  11       37.99       19.58     13.27 o
  -8   1  11     2256.72     2146.38     64.11 o
  -7   1  11      181.44      177.05      9.83 o
  -6   1  11      189.18      183.53      9.63 o
  -5   1  11       97.80       77.81      5.96 o
  -4   1  11        1.07        4.90      4.15 o
  -3   1  11      735.85      707.70     26.36 o
  -2   1  11       23.02       28.91      4.53 o
  -1   1  11     2356.10     2293.62     45.89 o
   0   1  11      439.41      470.25     18.47 o
   1   1  11     2238.42     2257.99     55.91 o
   2   1  11       23.94       17.05      4.87 o
   3   1  11      664.35      687.10     18.39 o
   4   1  11        5.05        2.60      4.61 o
   5   1  11      120.81      102.58      6.85 o
   6   1  11      139.16      129.28      7.47 o
   7   1  11      190.55      190.94     10.66 o
   8   1  11     2210.19     2170.99     55.60 o
   9   1  11       40.28       27.26     13.12 o
  10   1  11      789.62      782.52     29.85 o
  11   1  11      158.32      148.47     14.31 o
  12   1  11       97.90      102.08     15.86 o
  13   1  11       51.04       64.53     14.78 o
  14   1  11       21.51       13.56     22.56 o
  15   1  11      100.43       74.98     26.91 o
 -14   2  11      114.12      124.43     18.10 o
 -13   2  11        6.64       -6.55     11.14 o
 -12   2  11      284.04      288.59     21.79 o
 -11   2  11      334.97      323.21     22.25 o
 -10   2  11      309.48      284.31     16.79 o
  -9   2  11      116.73      125.80     18.27 o
  -8   2  11      137.62      138.42     12.07 o
  -7   2  11      224.65      214.97     15.94 o
  -6   2  11       95.88      100.74     10.23 o
  -5   2  11      467.17      441.22     12.73 o
  -4   2  11      319.16      296.61     13.67 o
  -3   2  11      116.80      108.20      6.87 o
  -2   2  11     1642.18     1509.14    122.98 o
  -1   2  11      489.05      490.32     25.86 o
   0   2  11     2241.59     2256.61     74.97 o
   1   2  11      484.10      529.94     17.37 o
   2   2  11     1602.54     1547.67     39.99 o
   3   2  11      111.61      120.26      7.30 o
   4   2  11      336.58      335.63     11.56 o
   5   2  11      459.80      432.51     13.48 o
   6   2  11      116.13      113.95      7.04 o
   7   2  11      218.82      209.25     11.42 o
   8   2  11      146.42      142.48     10.19 o
   9   2  11      113.45      117.97      9.73 o
  10   2  11      320.50      309.83     14.55 o
  11   2  11      336.66      318.98     22.88 o
  12   2  11      250.82      253.72     20.69 o
  13   2  11        7.04       15.35     12.65 o
  14   2  11      140.73      159.34     23.23 o
 -14   3  11       41.52       35.35     15.09 o
 -13   3  11      146.22      158.79     19.27 o
 -12   3  11      219.22      204.00     19.14 o
 -11   3  11       62.04       61.27     13.36 o
 -10   3  11      339.69      331.40     22.47 o
  -9   3  11      503.34      493.41     21.16 o
  -8   3  11      632.21      634.76     24.59 o
  -7   3  11      234.96      239.04     14.14 o
  -6   3  11      413.24      393.07     17.45 o
  -5   3  11      644.28      637.28     23.43 o
  -4   3  11      893.06      923.65     30.73 o
  -3   3  11      397.18      382.71     19.83 o
  -2   3  11      126.79      117.82      9.06 o
  -1   3  11     2282.17     2030.62    132.57 o
   0   3  11      302.50      333.94     18.14 o
   1   3  11     2135.15     2159.48     54.00 o
   2   3  11      111.97      106.25      7.88 o
   3   3  11      434.29      422.51     15.00 o
   4   3  11      944.71      982.57     27.09 o
   5   3  11      702.82      686.14     18.72 o
   6   3  11      501.41      469.23     17.09 o
   7   3  11      225.28      230.50     12.11 o
   8   3  11      651.52      640.81     21.54 o
   9   3  11      530.33      519.61     19.14 o
  10   3  11      295.66      292.72     14.71 o
  11   3  11       50.30       44.45      9.31 o
  12   3  11      205.03      189.06     18.70 o
  13   3  11      124.11      117.59     17.19 o
  14   3  11       44.74       49.09     15.74 o
 -14   4  11       27.74       48.65     15.48 o
 -13   4  11      112.64      113.42     19.45 o
 -12   4  11      189.98      196.54     20.37 o
 -11   4  11      418.11      429.83     26.43 o
 -10   4  11      135.27      136.54     19.28 o
  -9   4  11       76.34       93.80     14.28 o
  -8   4  11      519.83      523.41     21.55 o
  -7   4  11      232.51      258.18     14.90 o
  -6   4  11       45.92       44.64      8.35 o
  -5   4  11     1210.43     1284.67     40.40 o
  -4   4  11     1020.52     1038.24     33.69 o
  -3   4  11     1420.87     1435.78     43.73 o
  -2   4  11      257.65      255.33      8.76 o
  -1   4  11      280.36      245.32     12.81 o
   0   4  11      242.18      228.46     13.79 o
   1   4  11      295.32      286.74     13.97 o
   2   4  11      265.02      293.47     12.21 o
   3   4  11     1409.03     1403.20     37.09 o
   4   4  11     1041.66      975.72     27.48 o
   5   4  11     1252.52     1310.33     38.83 o
   6   4  11       47.00       44.01      7.57 o
   7   4  11      271.19      291.46     17.24 o
   8   4  11      525.66      532.30     19.37 o
   9   4  11       55.38       49.62      8.38 o
  10   4  11      139.27      140.83     11.33 o
  11   4  11      384.89      399.34     17.60 o
  12   4  11      182.88      197.83     20.24 o
  13   4  11      126.05      109.33     17.19 o
  14   4  11       25.63       15.32     29.26 o
 -14   5  11        0.41       -4.16     13.06 o
 -13   5  11      187.86      161.00     29.98 o
 -12   5  11      122.38      150.63     28.12 o
 -11   5  11      195.68      196.42     19.35 o
 -10   5  11      256.85      296.45     21.44 o
  -9   5  11      328.15      344.94     24.06 o
  -8   5  11      602.76      584.53     28.96 o
  -7   5  11      628.69      651.20     24.48 o
  -6   5  11      122.61      141.70     11.04 o
  -5   5  11      591.03      614.14     22.92 o
  -4   5  11      620.93      651.95     23.62 o
  -3   5  11      988.23     1027.36     29.25 o
  -2   5  11      312.96      322.07     13.24 o
  -1   5  11      751.24      685.27     47.84 o
   0   5  11     4351.27     3808.38    308.31 o
   1   5  11      790.06      810.20     23.30 o
   2   5  11      301.93      314.57     14.96 o
   3   5  11      971.45     1009.77     28.42 o
   4   5  11      598.46      599.79     19.25 o
   5   5  11      574.92      607.59     29.42 o
   6   5  11      138.17      165.45     10.93 o
   7   5  11      641.32      636.89     21.54 o
   8   5  11      626.21      607.43     21.35 o
   9   5  11      305.44      314.05     14.99 o
  10   5  11      239.34      254.98     14.07 o
  11   5  11      205.58      205.44     13.19 o
  12   5  11      132.66      161.51     14.85 o
  13   5  11      206.55      187.29     19.83 o
  14   5  11        0.77      -16.51     16.51 o
 -14   6  11      189.82      189.97     22.18 o
 -13   6  11       52.90       55.47     21.58 o
 -12   6  11      313.38      294.14     30.91 o
 -11   6  11       25.58       19.79     12.91 o
 -10   6  11       80.08       81.76     15.00 o
  -9   6  11       30.67        6.30     10.96 o
  -8   6  11      370.38      358.48     22.48 o
  -7   6  11      303.63      310.14     20.53 o
  -6   6  11       94.87       87.45     12.17 o
  -5   6  11       60.33       55.48      8.65 o
  -4   6  11      714.00      749.16     23.23 o
  -3   6  11       50.83       58.29      6.79 o
  -2   6  11      851.24      841.65     24.98 o
  -1   6  11      832.31      837.92     24.66 o
   0   6  11     1412.40     1529.28     39.99 o
   1   6  11      862.78      850.04     24.39 o
   2   6  11      809.95      820.99     28.29 o
   3   6  11       47.18       53.25      8.42 o
   4   6  11      720.80      750.86     22.81 o
   5   6  11       68.65       69.81     10.65 o
   6   6  11       87.12       91.85     10.75 o
   7   6  11      305.07      309.34     16.97 o
   8   6  11      353.42      362.05     16.35 o
   9   6  11       33.18       20.86      7.98 o
  10   6  11       67.62       60.35      9.73 o
  11   6  11       28.20       29.59      9.32 o
  12   6  11      329.49      337.31     23.21 o
  13   6  11       55.21       73.35     16.39 o
  14   6  11      209.90      206.46     31.66 o
 -13   7  11       57.57       29.75     16.57 o
 -12   7  11      133.69      147.70     23.18 o
 -11   7  11       25.25       30.24     12.88 o
 -10   7  11      127.93      130.97     16.65 o
  -9   7  11       97.24       89.42     14.68 o
  -8   7  11      534.41      594.66     30.29 o
  -7   7  11       71.94       52.54     11.57 o
  -6   7  11        8.43       -7.17      7.17 o
  -5   7  11      853.25      887.20     26.65 o
  -4   7  11     1033.01     1032.56     29.72 o
  -3   7  11      604.95      590.53     17.49 o
  -2   7  11      143.07      140.02      9.65 o
  -1   7  11      810.57      831.85     28.32 o
   0   7  11     1471.94     1447.96     38.41 o
   1   7  11      794.22      832.73     24.20 o
   2   7  11      143.43      143.46     11.09 o
   3   7  11      611.47      608.65     22.88 o
   4   7  11     1051.46     1034.27     43.71 o
   5   7  11      805.35      800.75     29.92 o
   6   7  11        8.76        0.29      8.04 o
   7   7  11       69.16       65.73     10.62 o
   8   7  11      526.02      541.93     23.74 o
   9   7  11       86.99       81.77     12.08 o
  10   7  11      113.78      123.44     11.64 o
  11   7  11       22.90       22.79      9.24 o
  12   7  11      125.16      139.23     14.45 o
  13   7  11       68.24       61.89     12.66 o
 -13   8  11      103.93       95.16     28.63 o
 -12   8  11        2.71       -5.60     12.68 o
 -11   8  11       58.31       71.89     15.50 o
 -10   8  11       12.52       16.43     28.94 o
  -9   8  11      579.14      604.71     31.61 o
  -8   8  11        7.24       12.67      9.08 o
  -7   8  11      630.37      645.81     25.93 o
  -6   8  11      218.41      216.25     14.49 o
  -5   8  11      654.06      699.29     26.42 o
  -4   8  11      230.02      224.16     12.03 o
  -3   8  11      892.99      870.34     23.36 o
  -2   8  11       47.66       53.24      7.76 o
  -1   8  11      339.72      345.40     14.18 o
   0   8  11      891.34      887.81     25.96 o
   1   8  11      317.19      300.50     19.06 o
   2   8  11       55.01       53.10      9.03 o
   3   8  11      873.27      852.10     29.50 o
   4   8  11      238.88      230.97     19.00 o
   5   8  11      700.38      744.49     28.70 o
   6   8  11      213.51      201.51     14.69 o
   7   8  11      621.15      601.43     25.35 o
   8   8  11        8.54       16.44      9.95 o
   9   8  11      571.07      565.20     25.16 o
  10   8  11       14.00       18.62     10.27 o
  11   8  11       52.64       49.01     14.82 o
  12   8  11        2.40       12.12     13.36 o
  13   8  11       93.98       83.71     16.14 o
 -12   9  11       24.74       28.50     15.37 o
 -11   9  11      194.73      160.43     19.37 o
 -10   9  11      238.17      237.29     16.99 o
  -9   9  11      102.28       87.00     16.06 o
  -8   9  11      871.39      865.20     32.49 o
  -7   9  11       94.83       89.75     11.89 o
  -6   9  11      272.78      300.63     14.63 o
  -5   9  11        9.24        1.64      6.75 o
  -4   9  11      171.22      180.54     13.76 o
  -3   9  11      283.26      299.02     13.86 o
  -2   9  11       61.38       69.63      8.39 o
  -1   9  11       57.26       59.75      7.90 o
   0   9  11        3.56        5.23     13.33 o
   1   9  11       49.14       46.81      9.37 o
   2   9  11       48.92       56.97      9.55 o
   3   9  11      255.00      255.04     19.50 o
   4   9  11      187.24      196.74     17.45 o
   5   9  11        8.33       -4.86     10.38 o
   6   9  11      251.25      286.91     17.70 o
   7   9  11       93.28       92.50     12.62 o
   8   9  11      875.45      871.75     33.33 o
   9   9  11       95.23       76.86     12.69 o
  10   9  11      244.79      247.30     17.79 o
  11   9  11      194.70      166.19     16.41 o
  12   9  11       22.21       15.75     13.55 o
 -11  10  11       97.06       94.75     17.85 o
 -10  10  11      119.99      129.60     18.39 o
  -9  10  11       81.78       77.88     12.52 o
  -8  10  11       24.88       18.94     11.02 o
  -7  10  11      422.52      390.54     17.42 o
  -6  10  11      239.67      242.32     15.59 o
  -5  10  11        6.14        6.55      7.52 o
  -4  10  11      176.13      175.50     11.56 o
  -3  10  11       48.17       53.71      8.39 o
  -2  10  11      625.09      641.10     21.39 o
  -1  10  11      129.95      119.55     12.02 o
   0  10  11      303.65      294.34     16.21 o
   1  10  11      132.46      121.48     11.47 o
   2  10  11      553.01      575.94     23.33 o
   3  10  11       47.87       46.11     12.32 o
   4  10  11      159.88      169.27     18.86 o
   5  10  11        9.11        0.56     10.64 o
   6  10  11      253.73      271.06     22.04 o
   7  10  11      407.93      380.67     20.56 o
   8  10  11       25.13       24.42     10.77 o
   9  10  11       84.36       75.52     12.74 o
  10  10  11      117.93      113.76     14.44 o
  11  10  11      101.27      103.23     14.49 o
 -11  11  11      109.12      118.35     19.07 o
 -10  11  11      121.39      151.48     19.11 o
  -9  11  11       60.95       86.03     11.68 o
  -8  11  11       96.36      101.70     11.20 o
  -7  11  11       39.76       38.50      9.27 o
  -6  11  11      321.26      352.46     16.59 o
  -5  11  11       49.77       55.44      8.95 o
  -4  11  11      137.98      141.31     11.17 o
  -3  11  11      178.82      169.24     20.52 o
  -2  11  11      115.72      129.14     12.50 o
  -1  11  11      633.07      632.41     25.60 o
   0  11  11        3.34        4.48      8.78 o
   1  11  11      603.53      620.40     25.08 o
   2  11  11      107.47      116.14     15.86 o
   3  11  11      159.51      147.61     17.39 o
   4  11  11      132.55      127.78     16.88 o
   5  11  11       42.99       28.04     16.70 o
   6  11  11      351.02      343.20     24.30 o
   7  11  11       37.49       30.62     11.58 o
   8  11  11      110.60      119.28     14.19 o
   9  11  11       57.94       48.29     12.49 o
  10  11  11      109.38       91.40     19.71 o
  11  11  11      105.20      122.87     18.19 o
 -10  12  11       38.44       43.56     13.42 o
  -9  12  11      127.70      142.08     15.44 o
  -8  12  11       55.74       52.99     10.20 o
  -7  12  11      326.46      330.84     16.72 o
  -6  12  11        8.39        6.66      8.42 o
  -5  12  11      276.11      295.43     15.14 o
  -4  12  11       39.79       19.03     12.18 o
  -3  12  11      338.14      331.49     18.24 o
  -2  12  11        3.42       12.37      9.23 o
  -1  12  11       95.47       73.22     11.34 o
   0  12  11      426.40      420.28     20.62 o
   1  12  11       87.45       88.60     11.56 o
   2  12  11        2.78       -1.16     10.75 o
   3  12  11      320.63      310.36     22.82 o
   4  12  11       43.54        9.27     29.19 o
   5  12  11      307.52      372.73     26.24 o
   6  12  11        9.57       -2.61     11.80 o
   7  12  11      386.20      373.06     21.23 o
   8  12  11       55.62       27.33     12.20 o
   9  12  11      113.04      103.33     14.70 o
  10  12  11       40.66       36.51     12.94 o
  -8  13  11       51.49       52.38     20.16 o
  -7  13  11       66.73       85.06     13.57 o
  -6  13  11      241.00      246.04     17.25 o
  -5  13  11       34.99       24.04     10.27 o
  -4  13  11      160.78      158.32     17.78 o
  -3  13  11      202.86      210.29     15.70 o
  -2  13  11       86.40      108.83     13.96 o
  -1  13  11       25.34        4.81      8.88 o
   0  13  11       31.39       26.45      9.86 o
   1  13  11       20.52       26.27     12.83 o
   2  13  11       78.47       80.02     21.60 o
   3  13  11      190.95      199.53     19.98 o
   4  13  11      151.60      123.91     17.82 o
   5  13  11       32.12       27.58     15.03 o
   6  13  11      276.12      262.46     23.68 o
   7  13  11       67.43       36.88     15.36 o
   8  13  11       48.54       28.35     12.57 o
  -7  14  11       21.71        8.38     14.25 o
  -6  14  11       30.16       42.00     14.85 o
  -5  14  11       75.31       78.39     18.44 o
  -4  14  11      140.49      159.34     19.57 o
  -3  14  11       62.52       52.44     14.72 o
  -2  14  11      204.28      228.10     16.77 o
  -1  14  11       49.14       50.88     11.71 o
   0  14  11       53.24       80.03     17.99 o
   1  14  11       52.62       30.51     13.80 o
   2  14  11      185.52      191.42     26.24 o
   3  14  11       56.84       32.95     43.17 o
   4  14  11      131.00      145.38     19.34 o
   5  14  11       69.03       49.31     15.80 o
   6  14  11       34.93        8.69     14.12 o
   7  14  11       25.84       14.37     14.39 o
  -5  15  11       36.84       23.02     15.21 o
  -4  15  11      167.14      143.33     15.01 o
  -3  15  11      194.85      192.07     16.79 o
  -2  15  11        0.76      -13.41     14.71 o
  -1  15  11      148.26      107.89     17.82 o
   0  15  11       85.50       74.17     16.26 o
   1  15  11      138.72      117.34     18.23 o
   2  15  11        1.04       -6.52     12.96 o
   3  15  11      184.00      166.77     20.15 o
   4  15  11      174.67      174.52     21.19 o
   5  15  11       39.72       60.30     21.00 o
  -1  16  11       22.60       43.44     21.38 o
   0  16  11        1.07        3.75     18.73 o
   1  16  11       20.13       -3.63     12.99 o
   0   0  12      140.48      103.82     15.82 o
   1   0  12      712.90      753.73     22.57 o
   2   0  12     1112.08     1177.26     28.39 o
   3   0  12        3.12        3.04      4.75 o
   4   0  12      141.25      147.86      7.89 o
   5   0  12      200.00      199.08      8.89 o
   6   0  12       54.33       45.57      5.86 o
   7   0  12      702.48      697.59     22.00 o
   8   0  12       61.81       67.55     10.65 o
   9   0  12       88.15      113.27     15.78 o
  10   0  12       35.04       31.73     11.12 o
  11   0  12     1439.26     1533.57     51.57 o
  12   0  12       34.70       30.32     13.36 o
  13   0  12       38.13       13.89     28.47 o
  14   0  12      123.39      115.56     43.67 o
 -14   1  12       19.90       29.53     29.51 o
 -13   1  12        8.77       12.92     12.90 o
 -12   1  12      483.90      449.55     27.48 o
 -11   1  12       24.26        6.82     18.31 o
 -10   1  12     1118.37     1091.12     37.87 o
  -9   1  12       56.41       41.46     10.02 o
  -8   1  12      506.97      453.19     20.25 o
  -7   1  12      298.07      295.94     16.03 o
  -6   1  12      186.06      180.88     12.43 o
  -5   1  12      213.79      211.94     10.91 o
  -4   1  12        6.75        0.23      4.95 o
  -3   1  12     1619.25     1519.89     71.37 o
  -2   1  12      191.21      192.38      7.68 o
  -1   1  12     1215.42     1211.92     29.00 o
   0   1  12     1755.03     1864.31     47.45 o
   1   1  12     1193.75     1195.50     32.38 o
   2   1  12      235.21      251.24     11.18 o
   3   1  12     1676.91     1705.59     39.18 o
   4   1  12       15.74       10.06      4.88 o
   5   1  12      226.28      230.88      9.72 o
   6   1  12      193.29      194.45      8.95 o
   7   1  12      322.31      300.52     13.38 o
   8   1  12      536.79      498.86     18.14 o
   9   1  12       64.43       60.25     10.37 o
  10   1  12     1088.37     1048.37     36.95 o
  11   1  12       19.07        5.33      9.51 o
  12   1  12      485.77      478.33     28.73 o
  13   1  12        7.16       12.34     24.30 o
  14   1  12       19.15       -2.75     12.99 o
 -14   2  12       74.46       55.60     15.88 o
 -13   2  12      113.83      101.53     17.10 o
 -12   2  12       92.84       91.12     16.19 o
 -11   2  12      446.90      419.46     26.11 o
 -10   2  12      351.75      341.88     18.56 o
  -9   2  12      340.47      315.74     17.03 o
  -8   2  12      184.55      178.60     13.17 o
  -7   2  12      282.87      279.00     17.56 o
  -6   2  12      633.82      618.69     23.70 o
  -5   2  12       18.44       14.60      7.63 o
  -4   2  12     1582.80     1550.44     40.11 o
  -3   2  12      251.61      243.20     10.67 o
  -2   2  12      955.49      912.50     37.92 o
  -1   2  12        1.51        5.01      4.46 o
   0   2  12       13.45       11.92      5.72 o
   1   2  12        2.23        3.00      5.98 o
   2   2  12      959.36     1020.15     28.56 o
   3   2  12      232.17      232.39     11.00 o
   4   2  12     1573.75     1552.60     36.24 o
   5   2  12       27.28       22.69      5.38 o
   6   2  12      675.07      678.59     21.87 o
   7   2  12      252.79      256.44     12.54 o
   8   2  12      157.29      156.06     10.57 o
   9   2  12      310.50      299.27     14.14 o
  10   2  12      319.46      293.45     17.66 o
  11   2  12      430.16      421.52     21.30 o
  12   2  12       88.38       86.60     13.12 o
  13   2  12      120.16      123.27     28.56 o
  14   2  12       78.67       72.99     17.15 o
 -14   3  12      102.75      106.20     17.40 o
 -13   3  12      180.11      199.81     22.94 o
 -12   3  12      115.87      130.95     17.58 o
 -11   3  12      182.23      153.50     19.38 o
 -10   3  12       39.18       42.10     12.87 o
  -9   3  12      250.47      256.85     16.34 o
  -8   3  12      163.75      161.88     13.15 o
  -7   3  12      117.97      115.27     10.83 o
  -6   3  12      527.79      555.13     22.26 o
  -5   3  12      396.83      410.32     17.95 o
  -4   3  12     2038.17     2044.20     60.30 o
  -3   3  12     2766.92     2630.13    134.32 o
  -2   3  12      609.96      612.75     18.78 o
  -1   3  12     1406.46     1277.02     85.02 o
   0   3  12      912.02      773.39     35.52 o
   1   3  12     1408.12     1339.03     35.86 o
   2   3  12      600.28      589.01     18.90 o
   3   3  12     2694.10     2701.71     66.46 o
   4   3  12     2024.44     1986.74     50.31 o
   5   3  12      392.96      403.76     13.38 o
   6   3  12      509.86      547.16     19.26 o
   7   3  12      115.73      113.63      9.64 o
   8   3  12      167.90      158.58     10.93 o
   9   3  12      208.82      207.23     12.45 o
  10   3  12       28.18       43.84     10.98 o
  11   3  12      177.30      164.72     15.29 o
  12   3  12      119.57      131.59     14.45 o
  13   3  12      195.57      187.21     30.33 o
  14   3  12      103.94      112.90     33.77 o
 -14   4  12      115.48      122.26     34.68 o
 -13   4  12      324.04      347.10     52.76 o
 -12   4  12        4.30       11.40     17.94 o
 -11   4  12      109.92      108.21     16.00 o
 -10   4  12       28.68       11.70     18.78 o
  -9   4  12        1.69        1.39      9.95 o
  -8   4  12       54.26       43.35      9.07 o
  -7   4  12      183.34      180.83     14.19 o
  -6   4  12       25.43       30.51      8.09 o
  -5   4  12      596.30      597.96     22.86 o
  -4   4  12       25.05       23.56      7.89 o
  -3   4  12     1980.55     1981.47     58.30 o
  -2   4  12      625.46      640.06     17.60 o
  -1   4  12      143.45      138.30      9.01 o
   0   4  12      194.76      195.70     10.01 o
   1   4  12      119.34      127.89      8.95 o
   2   4  12      600.87      597.11     19.32 o
   3   4  12     2075.22     2053.21     52.06 o
   4   4  12       17.56        9.72      5.85 o
   5   4  12      627.24      613.25     23.99 o
   6   4  12       28.95       27.67      7.39 o
   7   4  12      182.00      174.03     11.29 o
   8   4  12       58.55       59.30      8.74 o
   9   4  12        1.92        4.41      8.21 o
  10   4  12       31.46       35.62      8.51 o
  11   4  12      116.99      114.46     14.21 o
  12   4  12        5.87       -4.58      9.52 o
  13   4  12      332.82      341.43     25.50 o
  14   4  12      119.90       95.38     25.30 o
 -13   5  12       41.83       38.30     15.73 o
 -12   5  12      251.39      301.67     24.36 o
 -11   5  12      127.89      135.77     17.56 o
 -10   5  12       26.77       15.74     16.33 o
  -9   5  12       11.96       -5.85     10.67 o
  -8   5  12      237.71      266.67     19.35 o
  -7   5  12       77.38       73.00     11.12 o
  -6   5  12       19.17       11.26      7.58 o
  -5   5  12      232.76      222.13     13.23 o
  -4   5  12     1772.98     1843.62     54.95 o
  -3   5  12      442.07      451.64     16.53 o
  -2   5  12      822.52      818.81     24.51 o
  -1   5  12      171.92      168.74      9.75 o
   0   5  12       98.93       93.47      7.70 o
   1   5  12      151.42      133.47     10.54 o
   2   5  12      839.57      874.48     29.80 o
   3   5  12      475.21      492.86     17.32 o
   4   5  12     1814.13     1843.89     47.45 o
   5   5  12      249.15      232.67     14.77 o
   6   5  12       21.09        4.96      7.89 o
   7   5  12       57.47       45.80      8.45 o
   8   5  12      242.46      252.86     13.66 o
   9   5  12       19.28       12.68      7.91 o
  10   5  12       28.49       31.65      8.74 o
  11   5  12      118.53      121.19     12.01 o
  12   5  12      243.16      268.70     19.02 o
  13   5  12       36.01       16.07     26.05 o
 -13   6  12      107.86      106.78     18.76 o
 -12   6  12      220.85      235.48     28.26 o
 -11   6  12       83.97       88.37     15.79 o
 -10   6  12      125.87      115.11     15.98 o
  -9   6  12       91.11      105.65     15.27 o
  -8   6  12        6.53        1.70     10.28 o
  -7   6  12      328.96      321.38     20.77 o
  -6   6  12       87.35       85.60     12.73 o
  -5   6  12      712.48      702.89     22.60 o
  -4   6  12      370.90      396.23     15.51 o
  -3   6  12      576.20      598.10     17.88 o
  -2   6  12       12.58        2.62      5.83 o
  -1   6  12        8.14        7.52      5.76 o
   0   6  12        3.32        0.82      5.55 o
   1   6  12        6.50       15.38      7.22 o
   2   6  12       20.45       18.01      7.32 o
   3   6  12      600.04      594.56     19.72 o
   4   6  12      324.12      342.88     17.54 o
   5   6  12      740.06      732.41     29.72 o
   6   6  12      107.67      106.73     11.67 o
   7   6  12      315.11      286.72     16.73 o
   8   6  12        1.40        3.02      8.54 o
   9   6  12       94.73       95.33     13.38 o
  10   6  12      118.51      105.90     11.25 o
  11   6  12       78.03       55.94     10.00 o
  12   6  12      234.66      246.42     18.53 o
  13   6  12       99.87      113.70     34.82 o
 -12   7  12       33.60       37.45     21.00 o
 -11   7  12       56.21       49.09     14.84 o
 -10   7  12      170.34      175.51     18.64 o
  -9   7  12       81.95      103.33     16.83 o
  -8   7  12      236.11      250.43     20.37 o
  -7   7  12       30.04       29.09     12.04 o
  -6   7  12      157.61      182.28     13.75 o
  -5   7  12      621.42      684.65     34.80 o
  -4   7  12      410.62      403.11     14.20 o
  -3   7  12      153.30      158.15      9.33 o
  -2   7  12      389.43      369.38     14.81 o
  -1   7  12      203.78      212.77     11.18 o
   0   7  12     1062.55      985.67     33.45 o
   1   7  12      217.90      252.78     14.38 o
   2   7  12      386.82      383.63     17.47 o
   3   7  12      126.20      137.94     11.14 o
   4   7  12      430.05      407.13     19.66 o
   5   7  12      598.13      637.76     25.91 o
   6   7  12      158.15      151.02     13.31 o
   7   7  12       18.99       17.97      9.10 o
   8   7  12      234.26      229.20     20.09 o
   9   7  12       85.04       78.92     11.91 o
  10   7  12      170.27      185.36     18.02 o
  11   7  12       67.43       61.89     10.47 o
  12   7  12       41.28       48.39     11.89 o
 -12   8  12       93.52      123.01     29.28 o
 -11   8  12      240.12      236.59     28.68 o
 -10   8  12       28.34       49.79     14.83 o
  -9   8  12      148.91      143.68     17.78 o
  -8   8  12      222.99      228.38     15.95 o
  -7   8  12      291.63      291.07     17.08 o
  -6   8  12      124.62      120.23     14.46 o
  -5   8  12       53.27       63.17      9.12 o
  -4   8  12      378.81      386.36     16.19 o
  -3   8  12       88.90       88.86      8.01 o
  -2   8  12      102.70      107.11      9.13 o
  -1   8  12      671.95      656.49     25.38 o
   0   8  12       10.42        8.15      8.03 o
   1   8  12      635.16      645.73     24.94 o
   2   8  12      107.05      107.98     10.86 o
   3   8  12       72.66       71.85     21.81 o
   4   8  12      352.02      332.09     22.14 o
   5   8  12       46.19       46.85     10.03 o
   6   8  12      121.91      121.89     12.68 o
   7   8  12      289.73      284.06     17.66 o
   8   8  12      221.10      209.90     15.82 o
   9   8  12      142.90      152.48     15.07 o
  10   8  12       25.26       -3.84     10.14 o
  11   8  12      241.63      243.25     18.20 o
  12   8  12      107.58      118.86     17.84 o
 -11   9  12       26.24        3.69     10.79 o
 -10   9  12      169.08      181.79     15.84 o
  -9   9  12      317.32      338.27     24.18 o
  -8   9  12       63.89       64.21     12.22 o
  -7   9  12       99.00       98.80     12.32 o
  -6   9  12      385.04      401.09     17.42 o
  -5   9  12      146.90      135.38     11.00 o
  -4   9  12      287.03      288.69     14.19 o
  -3   9  12      217.21      198.79     11.91 o
  -2   9  12       80.10       94.06     13.76 o
  -1   9  12      295.86      269.12     15.92 o
   0   9  12        3.46        9.70      7.93 o
   1   9  12      298.42      288.64     15.77 o
   2   9  12       75.59       81.84     10.36 o
   3   9  12      227.51      202.87     18.25 o
   4   9  12      265.18      251.34     20.04 o
   5   9  12      147.73      144.35     13.76 o
   6   9  12      399.01      409.55     20.94 o
   7   9  12      102.35      102.57     12.99 o
   8   9  12       69.81       69.61     12.85 o
   9   9  12      318.60      319.29     19.78 o
  10   9  12      156.79      175.73     16.35 o
  11   9  12       21.87        5.26     11.28 o
 -11  10  12       38.70       43.26     15.78 o
 -10  10  12      181.73      201.51     17.06 o
  -9  10  12      109.32      118.70     15.46 o
  -8  10  12      570.45      579.79     22.22 o
  -7  10  12      221.01      234.01     16.88 o
  -6  10  12      355.76      330.46     16.22 o
  -5  10  12      104.32       93.11     10.37 o
  -4  10  12      121.75      117.49     10.54 o
  -3  10  12        1.07        1.05     10.38 o
  -2  10  12      533.43      563.05     23.92 o
  -1  10  12       13.22        0.91      8.42 o
   0  10  12      243.30      242.18     15.16 o
   1  10  12       16.48        6.90      8.41 o
   2  10  12      520.28      511.87     29.03 o
   3  10  12        0.12       -6.37     12.97 o
   4  10  12      113.25       96.29     16.28 o
   5  10  12      118.79       94.23     15.48 o
   6  10  12      414.76      426.24     21.88 o
   7  10  12      236.60      232.59     17.14 o
   8  10  12      587.33      617.02     27.74 o
   9  10  12      111.81      107.10     14.99 o
  10  10  12      164.53      171.65     17.21 o
  11  10  12       38.76       18.78     16.15 o
 -10  11  12       85.07       88.85     13.78 o
  -9  11  12      173.52      177.98     15.25 o
  -8  11  12       85.88       89.99     11.29 o
  -7  11  12      165.28      164.87     12.85 o
  -6  11  12       33.34       28.95      8.81 o
  -5  11  12       85.99       88.77     12.33 o
  -4  11  12       78.47       56.95     11.36 o
  -3  11  12      777.61      791.39     30.44 o
  -2  11  12      184.91      172.76     14.33 o
  -1  11  12      387.39      388.49     19.50 o
   0  11  12       97.81      111.09     12.54 o
   1  11  12      366.95      372.05     24.85 o
   2  11  12      168.76      144.76     37.64 o
   3  11  12      758.92      747.86     37.06 o
   4  11  12       69.32       51.15     14.74 o
   5  11  12      108.65       99.05     16.18 o
   6  11  12       40.39       38.19     11.64 o
   7  11  12      169.57      179.80     16.41 o
   8  11  12       90.18       68.13     13.06 o
   9  11  12      167.52      172.10     17.54 o
  10  11  12       86.34      108.45     15.47 o
  -9  12  12       43.50       37.51     12.05 o
  -8  12  12       42.61       25.07      9.91 o
  -7  12  12       11.01        8.39      9.91 o
  -6  12  12       24.83        2.28      9.93 o
  -5  12  12       84.11       68.91     12.23 o
  -4  12  12       96.36       88.42     12.30 o
  -3  12  12       92.18      100.10     12.67 o
  -2  12  12      549.56      534.13     24.01 o
  -1  12  12      160.24      169.75     14.45 o
   0  12  12       98.69       82.36     11.58 o
   1  12  12      137.35      128.77     16.86 o
   2  12  12      524.93      505.88     30.13 o
   3  12  12       76.12       94.35     27.64 o
   4  12  12       87.42       76.45     15.64 o
   5  12  12       75.43       79.27     24.30 o
   6  12  12       27.72       -2.53     12.44 o
   7  12  12       11.44       -5.37     10.65 o
   8  12  12       42.32       20.98     11.75 o
   9  12  12       39.43       39.52     12.81 o
  -7  13  12       15.84       26.11     14.22 o
  -6  13  12       39.49       56.03     12.35 o
  -5  13  12      160.85      156.85     15.25 o
  -4  13  12      181.32      171.35     15.38 o
  -3  13  12       42.39       34.87     10.61 o
  -2  13  12       40.23       36.09     10.64 o
  -1  13  12      147.07      149.26     17.26 o
   0  13  12       56.47       45.75     14.56 o
   1  13  12      148.56      134.40     18.02 o
   2  13  12       32.73       31.88     24.01 o
   3  13  12       38.11       46.23     15.04 o
   4  13  12      176.38      185.22     24.91 o
   5  13  12      174.49      174.55     21.28 o
   6  13  12       43.16        5.81     13.50 o
   7  13  12       19.80       24.99     14.33 o
  -6  14  12      158.84      163.48     19.75 o
  -5  14  12       76.42       71.81     12.80 o
  -4  14  12      128.95      105.64     14.36 o
  -3  14  12       19.42        8.80     15.04 o
  -2  14  12        6.48       -8.61      9.22 o
  -1  14  12        0.09       -5.68     15.61 o
   0  14  12       77.59       78.61     18.15 o
   1  14  12        0.85        0.65     12.09 o
   2  14  12        4.63       -9.51     12.26 o
   3  14  12       21.03       10.73     14.86 o
   4  14  12      127.64      138.76     19.33 o
   5  14  12       85.18       83.30     17.50 o
   6  14  12      172.82      140.34     24.88 o
  -3  15  12       59.39       61.32     20.55 o
  -2  15  12       62.77       32.61     15.27 o
  -1  15  12       34.50       13.06     14.34 o
   0  15  12       13.20      -13.51     14.31 o
   1  15  12       35.77       44.49     18.85 o
   2  15  12       59.54       27.48     14.20 o
   3  15  12       61.85       36.94     15.87 o
   1   0  13     1027.27     1055.25     29.42 o
   2   0  13      566.43      601.91     19.30 o
   3   0  13     1609.39     1610.68     37.43 o
   4   0  13        0.95        2.40      5.08 o
   5   0  13      327.53      342.64     12.09 o
   6   0  13      145.61      147.38      9.71 o
   7   0  13        1.93        9.58     10.03 o
   8   0  13      547.76      534.26     22.94 o
   9   0  13       80.76       88.39     12.27 o
  10   0  13      174.49      179.04     14.96 o
  11   0  13        3.95       -1.43     18.70 o
  12   0  13       32.80       22.35     12.95 o
  13   0  13      160.43      164.76     27.49 o
 -13   1  13      111.74       67.06     16.21 o
 -12   1  13      102.36      121.83     18.09 o
 -11   1  13      112.01      113.82     17.06 o
 -10   1  13      126.82      129.94     13.52 o
  -9   1  13      358.64      369.81     19.27 o
  -8   1  13       24.69       29.93      9.02 o
  -7   1  13      367.50      386.78     18.56 o
  -6   1  13      296.31      275.07     12.66 o
  -5   1  13      265.38      252.14     12.08 o
  -4   1  13      675.73      684.91     18.69 o
  -3   1  13      451.58      469.76     14.55 o
  -2   1  13     2252.78     2300.34     51.23 o
  -1   1  13      281.81      308.14     12.52 o
   0   1  13      522.05      528.39     17.81 o
   1   1  13      316.51      329.35     13.41 o
   2   1  13     2113.94     2120.77     53.46 o
   3   1  13      497.69      528.72     15.93 o
   4   1  13      692.53      711.51     19.55 o
   5   1  13      220.58      207.35      9.43 o
   6   1  13      325.06      302.19     13.31 o
   7   1  13      339.00      348.25     18.17 o
   8   1  13       29.77       30.79      9.54 o
   9   1  13      342.06      351.01     19.08 o
  10   1  13      117.13      107.37     12.84 o
  11   1  13      136.75      147.43     14.60 o
  12   1  13       98.60       95.21     13.90 o
  13   1  13      116.95      101.37     37.71 o
 -13   2  13       26.40       11.47     13.84 o
 -12   2  13      387.29      389.91     26.37 o
 -11   2  13      155.69      158.37     18.70 o
 -10   2  13      329.35      345.52     23.24 o
  -9   2  13       88.07       94.64     11.43 o
  -8   2  13      114.06      117.49     11.63 o
  -7   2  13       84.78       93.15     10.88 o
  -6   2  13     1060.67     1060.21     35.84 o
  -5   2  13      641.54      652.24     24.94 o
  -4   2  13      299.87      287.54     15.09 o
  -3   2  13      214.41      220.08      9.30 o
  -2   2  13      346.15      347.42     11.97 o
  -1   2  13      631.28      636.93     16.51 o
   0   2  13      314.15      339.80     15.69 o
   1   2  13      594.99      594.93     19.26 o
   2   2  13      397.00      398.84     14.95 o
   3   2  13      194.89      201.98     10.50 o
   4   2  13      276.47      274.93     11.02 o
   5   2  13      659.98      666.52     18.77 o
   6   2  13     1062.28     1033.97     30.15 o
   7   2  13       92.98       92.87      9.20 o
   8   2  13      107.99      106.18     11.82 o
   9   2  13       90.95       83.63     14.62 o
  10   2  13      324.22      362.33     24.38 o
  11   2  13      159.88      172.99     15.14 o
  12   2  13      402.71      402.30     22.27 o
  13   2  13       34.62       25.72     26.74 o
 -13   3  13      327.23      318.29     25.31 o
 -12   3  13      106.39      111.87     17.26 o
 -11   3  13      299.96      303.66     27.64 o
 -10   3  13       70.24       54.92     14.22 o
  -9   3  13      121.04      126.32     15.75 o
  -8   3  13       70.96       65.54     10.26 o
  -7   3  13      385.89      387.57     18.86 o
  -6   3  13      334.39      341.09     16.94 o
  -5   3  13      733.77      697.36     25.74 o
  -4   3  13      872.83      846.51     36.07 o
  -3   3  13      845.08      868.00     36.67 o
  -2   3  13       17.93       22.85      5.36 o
  -1   3  13       63.39       69.18      6.19 o
   0   3  13     1081.87     1080.72     30.43 o
   1   3  13       85.24       83.56      7.89 o
   2   3  13       30.87       34.06      6.77 o
   3   3  13      804.62      833.86     24.79 o
   4   3  13      904.26      880.81     25.85 o
   5   3  13      773.71      737.47     23.53 o
   6   3  13      333.64      327.97     14.52 o
   7   3  13      387.29      393.93     16.20 o
   8   3  13       64.10       78.78      9.31 o
   9   3  13       99.07      120.23     13.52 o
  10   3  13       81.54       58.98     11.91 o
  11   3  13      297.17      289.69     18.73 o
  12   3  13       96.95      100.00     14.39 o
  13   3  13      337.75      292.45     25.08 o
 -13   4  13      211.57      198.28     22.40 o
 -12   4  13      381.44      346.55     25.35 o
 -11   4  13       91.34       86.13     18.31 o
 -10   4  13      150.61      162.55     17.88 o
  -9   4  13      105.10       91.05     14.39 o
  -8   4  13       87.95       61.62     12.88 o
  -7   4  13       36.16       16.92      8.09 o
  -6   4  13      404.95      453.39     19.64 o
  -5   4  13      369.16      391.78     17.81 o
  -4   4  13     1051.18     1071.60     35.36 o
  -3   4  13      170.66      169.41     10.66 o
  -2   4  13       17.18       14.68      5.85 o
  -1   4  13      274.91      284.70     12.42 o
   0   4  13        1.15       10.06      6.09 o
   1   4  13      262.58      250.31     13.64 o
   2   4  13       13.56       10.51      6.27 o
   3   4  13      175.70      173.35     15.84 o
   4   4  13     1035.79     1037.65     35.11 o
   5   4  13      366.48      384.85     18.52 o
   6   4  13      422.61      445.18     18.51 o
   7   4  13       23.92       18.43      7.68 o
   8   4  13       97.47       77.83      9.49 o
   9   4  13      106.65       89.96      9.98 o
  10   4  13      123.71      112.86     13.47 o
  11   4  13       93.83       77.44     12.85 o
  12   4  13      381.48      361.08     26.30 o
  13   4  13      201.30      188.51     20.87 o
 -13   5  13      120.99      115.99     49.53 o
 -12   5  13      149.03      160.45     19.85 o
 -11   5  13       79.68       58.59     14.92 o
 -10   5  13       14.98        5.96     13.52 o
  -9   5  13        8.33       11.01     20.68 o
  -8   5  13      178.51      158.95     16.78 o
  -7   5  13      209.26      204.12     17.62 o
  -6   5  13       18.94       13.58      7.85 o
  -5   5  13      252.39      256.31     14.49 o
  -4   5  13      548.16      570.76     19.77 o
  -3   5  13      545.10      571.61     20.75 o
  -2   5  13      112.36      110.60      7.95 o
  -1   5  13      211.88      213.25     13.19 o
   0   5  13        0.59        2.44      5.57 o
   1   5  13      200.88      227.93     13.59 o
   2   5  13       89.98       93.44      8.75 o
   3   5  13      533.54      549.85     18.84 o
   4   5  13      555.43      564.39     23.17 o
   5   5  13      223.17      227.82     14.71 o
   6   5  13       18.01       15.17     10.29 o
   7   5  13      227.91      207.35     14.41 o
   8   5  13      158.28      154.92     12.07 o
   9   5  13       15.32       10.92      7.76 o
  10   5  13       20.14       18.80     10.18 o
  11   5  13       81.88       59.83     18.71 o
  12   5  13      149.35      152.64     16.52 o
  13   5  13      114.82      121.02     18.84 o
 -12   6  13      262.90      277.27     24.03 o
 -11   6  13       55.58       70.34     20.01 o
 -10   6  13       63.10       42.91     14.16 o
  -9   6  13      298.62      267.49     21.26 o
  -8   6  13       75.10       80.21     14.93 o
  -7   6  13      126.64      114.36     15.21 o
  -6   6  13      144.35      167.38     16.22 o
  -5   6  13      173.56      172.97     10.96 o
  -4   6  13      330.44      366.61     15.45 o
  -3   6  13      261.08      270.85     11.55 o
  -2   6  13      102.75       93.46      8.53 o
  -1   6  13      546.99      520.35     20.23 o
   0   6  13     1440.58     1475.17     46.32 o
   1   6  13      575.57      587.59     23.02 o
   2   6  13       77.28       81.01      9.57 o
   3   6  13      249.46      264.83     15.75 o
   4   6  13      345.19      360.45     18.48 o
   5   6  13      150.13      147.01     12.99 o
   6   6  13      137.95      150.90     13.09 o
   7   6  13      120.07       96.40     11.76 o
   8   6  13       78.11       72.19     11.08 o
   9   6  13      282.39      285.87     27.42 o
  10   6  13       62.14       46.51      9.70 o
  11   6  13       53.42       52.99     12.94 o
  12   6  13      257.82      279.71     20.22 o
 -12   7  13      107.92      100.16     20.89 o
 -11   7  13       47.58       55.38     15.41 o
 -10   7  13       97.62      126.84     17.70 o
  -9   7  13       75.92       93.83     16.32 o
  -8   7  13      229.59      229.34     19.49 o
  -7   7  13      199.03      199.46     14.84 o
  -6   7  13       31.73       40.46     10.18 o
  -5   7  13      446.49      458.33     21.00 o
  -4   7  13      732.33      728.78     21.15 o
  -3   7  13      912.54      894.69     24.28 o
  -2   7  13      195.51      197.32     11.16 o
  -1   7  13        3.28        0.11     12.01 o
   0   7  13        2.92        0.78      9.13 o
   1   7  13        8.01       12.65     10.58 o
   2   7  13      241.50      247.75     14.21 o
   3   7  13      911.24      902.58     40.17 o
   4   7  13      704.16      680.76     27.03 o
   5   7  13      482.86      496.23     22.67 o
   6   7  13       33.00       36.39      9.91 o
   7   7  13      179.10      173.13     14.26 o
   8   7  13      233.96      244.29     16.82 o
   9   7  13       80.65      100.55     13.61 o
  10   7  13       95.93      103.10     13.43 o
  11   7  13       38.36       28.66     11.86 o
  12   7  13      106.53       93.54     18.84 o
 -11   8  13       97.63      107.32     32.89 o
 -10   8  13       43.49       17.51     19.46 o
  -9   8  13      119.11      147.16     14.74 o
  -8   8  13      348.47      336.42     19.36 o
  -7   8  13       73.40       88.19     12.14 o
  -6   8  13      103.04       83.40     11.67 o
  -5   8  13       70.80       75.94      9.42 o
  -4   8  13      651.21      674.60     22.88 o
  -3   8  13      367.65      382.68     19.46 o
  -2   8  13      177.93      162.35     13.17 o
  -1   8  13      261.42      248.87     15.00 o
   0   8  13      110.18      108.60     11.51 o
   1   8  13      278.91      273.08     15.54 o
   2   8  13      168.49      165.49     16.79 o
   3   8  13      375.91      401.70     24.45 o
   4   8  13      685.49      698.79     27.89 o
   5   8  13       58.20       47.01     11.45 o
   6   8  13      130.84      100.41     13.05 o
   7   8  13       83.54       91.18     12.40 o
   8   8  13      363.17      370.34     20.59 o
   9   8  13      121.74      112.74     14.26 o
  10   8  13       33.91       23.34     11.86 o
  11   8  13      105.70       99.51     14.85 o
 -11   9  13        9.01       -4.32     10.51 o
 -10   9  13       61.81       52.68     15.44 o
  -9   9  13      113.87      134.21     15.70 o
  -8   9  13       25.31       32.14     10.84 o
  -7   9  13      200.24      212.16     15.87 o
  -6   9  13      330.74      318.58     17.90 o
  -5   9  13      135.02      118.53     10.98 o
  -4   9  13      389.80      373.11     19.34 o
  -3   9  13      522.27      507.29     22.68 o
  -2   9  13      757.08      777.38     29.46 o
  -1   9  13      611.47      593.68     29.67 o
   0   9  13      144.15      155.22     12.86 o
   1   9  13      587.04      562.00     23.42 o
   2   9  13      728.56      808.46     38.41 o
   3   9  13      562.16      546.48     29.76 o
   4   9  13      380.13      395.56     26.39 o
   5   9  13      160.79      139.75     13.94 o
   6   9  13      364.59      347.90     20.15 o
   7   9  13      194.61      212.26     23.86 o
   8   9  13       26.71       31.24     11.27 o
   9   9  13      126.68      144.11     15.47 o
  10   9  13       50.11       54.25     13.21 o
  11   9  13       11.40        6.91     13.54 o
 -10  10  13       76.05       80.72     16.94 o
  -9  10  13       72.54       74.62     13.38 o
  -8  10  13       19.90       15.43      9.60 o
  -7  10  13       42.49       39.45      9.63 o
  -6  10  13      141.62      160.20     14.61 o
  -5  10  13      307.36      307.79     17.98 o
  -4  10  13       68.10       51.41     10.83 o
  -3  10  13      901.63      906.60     33.52 o
  -2  10  13       22.44       24.35     10.03 o
  -1  10  13      302.25      318.26     17.66 o
   0  10  13      320.44      345.13     18.42 o
   1  10  13      273.77      286.97     21.86 o
   2  10  13       32.31       44.14     13.09 o
   3  10  13      846.22      858.16     40.52 o
   4  10  13       80.16       73.02     14.49 o
   5  10  13      312.21      314.82     19.00 o
   6  10  13      133.09      156.86     18.39 o
   7  10  13       43.76       50.56     22.58 o
   8  10  13       20.17        5.42     10.35 o
   9  10  13       63.65       58.80     13.18 o
  10  10  13       77.89      106.96     15.01 o
  -9  11  13       36.08       48.75     12.60 o
  -8  11  13       37.77       29.79     11.37 o
  -7  11  13       91.52       81.53     14.62 o
  -6  11  13      188.03      191.93     16.05 o
  -5  11  13      221.81      217.03     16.06 o
  -4  11  13       38.55       36.95     10.77 o
  -3  11  13       10.26        9.40      9.37 o
  -2  11  13       76.96       74.72     11.84 o
  -1  11  13       32.45       23.91      9.80 o
   0  11  13      227.43      249.54     20.87 o
   1  11  13       30.24       42.09     13.74 o
   2  11  13       65.95       63.65     14.07 o
   3  11  13        5.95      -10.20     11.21 o
   4  11  13       28.95       17.86     21.56 o
   5  11  13      224.56      244.19     23.94 o
   6  11  13      183.22      155.74     15.40 o
   7  11  13      103.89       99.50     14.42 o
   8  11  13       33.28       26.28     12.10 o
   9  11  13       33.31       34.71     12.63 o
  -8  12  13       61.96       65.12     14.56 o
  -7  12  13       84.98       97.71     13.78 o
  -6  12  13      167.25      155.93     15.39 o
  -5  12  13       35.47       27.95     11.64 o
  -4  12  13      186.57      184.00     15.66 o
  -3  12  13       11.46       19.77     10.67 o
  -2  12  13       13.37       19.20      9.77 o
  -1  12  13       55.27       49.65     11.75 o
   0  12  13        7.86        0.14     10.89 o
   1  12  13       57.45       52.48     14.53 o
   2  12  13       11.72       23.31     15.63 o
   3  12  13       13.17        3.24     12.07 o
   4  12  13      175.64      146.50     18.77 o
   5  12  13       30.01       14.89     13.77 o
   6  12  13      188.09      181.62     17.09 o
   7  12  13       73.92       84.69     14.16 o
   8  12  13       67.34       58.98     14.15 o
  -6  13  13       43.46       19.44     11.21 o
  -5  13  13      130.05      142.37     14.97 o
  -4  13  13      104.20      119.44     14.49 o
  -3  13  13      130.31      131.90     17.36 o
  -2  13  13       67.24       55.83     12.76 o
  -1  13  13       32.29       32.66     13.98 o
   0  13  13        6.52       -9.05     11.52 o
   1  13  13       31.49       20.79     13.51 o
   2  13  13       62.33       41.20     15.20 o
   3  13  13      131.17      140.52     21.67 o
   4  13  13      109.96       93.17     18.09 o
   5  13  13      132.55      126.85     18.83 o
   6  13  13       38.08       25.94     15.29 o
  -4  14  13      159.50      149.20     15.85 o
  -3  14  13      172.39      163.07     24.76 o
  -2  14  13       35.85       26.76     15.32 o
  -1  14  13       66.58       24.13     13.97 o
   0  14  13        0.25      -13.64     15.53 o
   1  14  13       62.71       67.32     15.69 o
   2  14  13       42.96       33.24     15.09 o
   3  14  13      172.98      198.36     44.94 o
   4  14  13      165.04      131.89     23.32 o
   0   0  14      988.83     1051.12     34.55 o
   1   0  14      293.54      303.86     12.99 o
   2   0  14        3.57       11.02      5.94 o
   3   0  14        0.40       -3.19      4.93 o
   4   0  14      935.40      991.89     25.33 o
   5   0  14        1.69       -5.80      8.52 o
   6   0  14      726.52      751.64     28.47 o
   7   0  14       41.01       30.07      9.08 o
   8   0  14      121.11      129.33     12.88 o
   9   0  14      132.61      139.95     13.77 o
  10   0  14     1210.71     1190.90     41.42 o
  11   0  14       10.54       -4.13     11.94 o
  12   0  14      397.72      363.33     25.47 o
  13   0  14        1.81        8.44     17.73 o
 -13   1  14       43.54       23.98     15.41 o
 -12   1  14      112.19       97.93     18.03 o
 -11   1  14      493.99      497.82     30.50 o
 -10   1  14       36.43       19.37     10.11 o
  -9   1  14      127.76      143.57     13.83 o
  -8   1  14      116.11      106.88     25.13 o
  -7   1  14      421.58      420.32     19.94 o
  -6   1  14      182.15      160.18     12.92 o
  -5   1  14      841.00      855.62     25.85 o
  -4   1  14       76.40       84.45      8.43 o
  -3   1  14       29.59       21.75      5.70 o
  -2   1  14      855.72      881.86     22.93 o
  -1   1  14      546.16      576.23     17.27 o
   0   1  14      138.32      138.55      9.50 o
   1   1  14      554.25      608.33     19.94 o
   2   1  14      857.63      892.37     26.18 o
   3   1  14       42.74       40.71      7.06 o
   4   1  14       66.23       69.43      6.96 o
   5   1  14      814.62      819.15     25.10 o
   6   1  14      176.68      147.58     12.47 o
   7   1  14      413.52      483.90     26.29 o
   8   1  14      113.21      102.60     11.94 o
   9   1  14      129.65      129.53     13.42 o
  10   1  14       35.47       34.18     11.36 o
  11   1  14      496.51      487.54     23.84 o
  12   1  14      112.50      116.10     15.00 o
  13   1  14       44.66        9.51     21.15 o
 -13   2  14      137.98      136.31     19.36 o
 -12   2  14        1.60      -12.30     12.30 o
 -11   2  14       29.33       11.96     34.60 o
 -10   2  14      215.59      193.42     36.33 o
  -9   2  14       33.68       21.60      9.17 o
  -8   2  14      215.74      236.60     15.53 o
  -7   2  14      277.18      287.86     16.46 o
  -6   2  14       26.75       30.51      9.03 o
  -5   2  14      513.20      489.00     17.88 o
  -4   2  14       16.42       12.51      6.44 o
  -3   2  14      933.39      919.43     27.07 o
  -2   2  14      239.43      275.26     10.80 o
  -1   2  14      514.21      503.78     14.33 o
   0   2  14      200.28      208.19     11.19 o
   1   2  14      508.66      515.31     17.92 o
   2   2  14      241.00      265.33     12.38 o
   3   2  14      941.24      928.24     27.13 o
   4   2  14       17.52       14.13      6.41 o
   5   2  14      530.71      510.45     18.60 o
   6   2  14       21.63       17.04      8.43 o
   7   2  14      275.81      267.39     16.59 o
   8   2  14      204.38      210.55     15.19 o
   9   2  14       19.55       16.06      9.64 o
  10   2  14      223.40      240.35     17.32 o
  11   2  14       33.47       33.85     11.61 o
  12   2  14        1.04       -0.07     14.57 o
  13   2  14      140.80      139.29     19.88 o
 -12   3  14       77.82       61.33     15.98 o
 -11   3  14        9.39       -2.60     11.83 o
 -10   3  14       22.36       15.65     11.90 o
  -9   3  14       56.07       58.45     32.68 o
  -8   3  14       62.13       64.28     10.53 o
  -7   3  14      272.94      299.11     16.51 o
  -6   3  14      154.06      151.59     12.43 o
  -5   3  14      255.48      266.46     15.12 o
  -4   3  14      120.13      100.71     10.43 o
  -3   3  14     1467.74     1575.71     48.54 o
  -2   3  14      732.53      744.69     21.00 o
  -1   3  14       57.77       53.65      5.77 o
   0   3  14      327.95      331.41     14.05 o
   1   3  14       65.28       52.29      7.25 o
   2   3  14      730.20      743.29     27.31 o
   3   3  14     1491.49     1567.57     41.62 o
   4   3  14      137.69      126.36     11.55 o
   5   3  14      267.85      265.20     15.24 o
   6   3  14      169.02      169.38     11.23 o
   7   3  14      262.25      261.77     16.68 o
   8   3  14       63.42       59.28     11.24 o
   9   3  14       57.21       57.85     11.42 o
  10   3  14       15.62        5.84     10.15 o
  11   3  14       13.78        9.57     10.73 o
  12   3  14       75.13       61.87     15.20 o
 -12   4  14      253.91      281.89     33.56 o
 -11   4  14        0.33      -10.95     10.95 o
 -10   4  14        6.22        7.46     11.87 o
  -9   4  14       21.80      -10.06     10.41 o
  -8   4  14      182.78      164.14     16.81 o
  -7   4  14      116.79      122.07     12.02 o
  -6   4  14       51.32       47.10      9.51 o
  -5   4  14       17.25        4.69      7.62 o
  -4   4  14     1154.47     1184.69     38.56 o
  -3   4  14      261.58      254.14     12.86 o
  -2   4  14      345.18      372.31     18.56 o
  -1   4  14      144.22      149.30      8.87 o
   0   4  14      398.97      451.03     16.78 o
   1   4  14      134.81      124.96      9.54 o
   2   4  14      324.53      341.84     16.33 o
   3   4  14      278.93      296.79     13.30 o
   4   4  14     1138.48     1193.96     39.69 o
   5   4  14       15.28       16.50      8.28 o
   6   4  14       51.89       49.91     10.11 o
   7   4  14      113.49      103.44     10.19 o
   8   4  14      185.05      178.22     15.51 o
   9   4  14       22.27       19.99     14.61 o
  10   4  14        3.17       -2.72     16.82 o
  11   4  14        0.35        3.03     10.54 o
  12   4  14      253.94      260.29     19.31 o
 -12   5  14      115.64      117.37     19.22 o
 -11   5  14       10.02        4.69     20.55 o
 -10   5  14       12.83        8.47     12.50 o
  -9   5  14       53.57       49.10     13.71 o
  -8   5  14        0.15       -7.12     13.83 o
  -7   5  14       27.41       31.73     11.56 o
  -6   5  14      357.65      350.24     21.71 o
  -5   5  14      156.49      149.75     12.48 o
  -4   5  14       44.26       33.35      7.67 o
  -3   5  14      886.06      909.55     24.69 o
  -2   5  14       75.64       61.28      7.17 o
  -1   5  14       92.30      101.65     10.83 o
   0   5  14       24.32       39.20      8.98 o
   1   5  14      126.21      117.13      9.56 o
   2   5  14       84.83       82.74      8.69 o
   3   5  14      869.68      902.60     38.66 o
   4   5  14       35.26       37.31      9.95 o
   5   5  14      144.72      150.57     13.18 o
   6   5  14      369.09      359.97     18.80 o
   7   5  14       29.52       14.55      9.28 o
   8   5  14        0.88       -7.25     13.72 o
   9   5  14       46.91       41.83     12.00 o
  10   5  14       10.49        3.52     10.23 o
  11   5  14        7.29        8.32     11.17 o
  12   5  14      120.01       87.39     14.36 o
 -11   6  14      142.40      120.63     17.67 o
 -10   6  14       26.76       16.04     13.37 o
  -9   6  14        1.91        2.18     23.74 o
  -8   6  14        1.64        4.02     12.10 o
  -7   6  14      255.21      284.13     27.25 o
  -6   6  14       40.50       37.71     10.31 o
  -5   6  14      989.21     1026.45     42.55 o
  -4   6  14      190.65      203.47     10.83 o
  -3   6  14      414.65      410.91     14.70 o
  -2   6  14      129.90      123.99     10.12 o
  -1   6  14      503.84      466.36     20.50 o
   0   6  14      120.65      128.91     11.76 o
   1   6  14      510.14      481.20     20.82 o
   2   6  14      140.39      135.57     10.06 o
   3   6  14      411.50      419.28     20.01 o
   4   6  14      179.45      200.74     15.06 o
   5   6  14      959.89     1001.81     35.86 o
   6   6  14       41.46       30.31      9.96 o
   7   6  14      257.74      246.45     16.34 o
   8   6  14        3.24       -5.89     10.43 o
   9   6  14        6.43        9.39     12.11 o
  10   6  14       24.83        9.42     13.90 o
  11   6  14      151.35      116.40     14.70 o
 -11   7  14       36.12       73.36     37.52 o
 -10   7  14       51.12       30.29     14.15 o
  -9   7  14       28.11        1.58     11.46 o
  -8   7  14       17.43       -6.58     10.22 o
  -7   7  14       85.33       80.95     11.73 o
  -6   7  14      563.90      615.60     34.71 o
  -5   7  14       42.94       35.20     10.01 o
  -4   7  14      705.31      741.61     24.47 o
  -3   7  14       41.27       15.83      7.35 o
  -2   7  14      102.68       83.84     10.81 o
  -1   7  14      321.84      318.02     16.80 o
   0   7  14       58.63       53.50     10.06 o
   1   7  14      303.48      299.27     16.14 o
   2   7  14      118.00      106.83     14.61 o
   3   7  14       38.67       32.84      9.81 o
   4   7  14      709.43      727.22     28.71 o
   5   7  14       42.37       32.81     12.65 o
   6   7  14      563.61      579.72     25.31 o
   7   7  14       95.41       87.82     12.14 o
   8   7  14       15.66       14.94     10.49 o
   9   7  14       28.91       17.25     11.20 o
  10   7  14       54.52       70.38     16.43 o
  11   7  14       39.41       42.65     16.07 o
 -10   8  14      219.65      242.67     18.70 o
  -9   8  14      205.79      202.47     16.57 o
  -8   8  14       33.12       29.51     10.67 o
  -7   8  14        6.33       14.30     10.02 o
  -6   8  14      352.05      371.87     17.10 o
  -5   8  14      217.39      219.55     15.87 o
  -4   8  14      222.30      214.82     15.49 o
  -3   8  14      133.15      125.41     12.71 o
  -2   8  14       59.49       58.25     10.87 o
  -1   8  14       51.98       53.01     10.26 o
   0   8  14       79.93       65.77     12.08 o
   1   8  14       45.29       35.91      9.51 o
   2   8  14       68.55       76.49     14.19 o
   3   8  14      146.88      170.13     17.66 o
   4   8  14      230.24      222.05     15.99 o
   5   8  14      224.45      260.45     17.32 o
   6   8  14      356.80      356.55     20.05 o
   7   8  14        5.07        4.01      9.46 o
   8   8  14       35.03       24.25     11.11 o
   9   8  14      209.62      202.63     16.87 o
  10   8  14      218.98      231.36     18.26 o
 -10   9  14        8.55       35.99     13.36 o
  -9   9  14      125.99      160.58     16.10 o
  -8   9  14      295.26      330.34     19.98 o
  -7   9  14      189.82      203.64     13.59 o
  -6   9  14       29.71       28.69     11.88 o
  -5   9  14      574.96      566.06     25.03 o
  -4   9  14       75.65       65.65     11.80 o
  -3   9  14      116.75       81.14     11.96 o
  -2   9  14      208.46      197.19     14.81 o
  -1   9  14        4.37       -2.57      9.67 o
   0   9  14       23.24       20.84     11.61 o
   1   9  14        8.79        1.97     10.31 o
   2   9  14      193.63      205.85     19.42 o
   3   9  14      115.09      111.28     15.68 o
   4   9  14       79.72       71.22     12.06 o
   5   9  14      577.75      588.63     26.44 o
   6   9  14       24.73       28.25     11.24 o
   7   9  14      189.83      218.76     16.87 o
   8   9  14      297.86      294.52     19.25 o
   9   9  14      127.15      119.13     17.17 o
  10   9  14        8.21       27.46     21.28 o
  -9  10  14      104.93       73.63     13.52 o
  -8  10  14       69.61       56.39     15.05 o
  -7  10  14      117.40      108.15     13.62 o
  -6  10  14      206.82      186.28     15.56 o
  -5  10  14       31.22       33.04     10.96 o
  -4  10  14       22.50       22.01     10.19 o
  -3  10  14      416.69      438.91     21.71 o
  -2  10  14       44.29       19.81     10.26 o
  -1  10  14      184.32      159.99     13.87 o
   0  10  14       11.24       18.87     13.00 o
   1  10  14      169.55      175.34     18.10 o
   2  10  14       49.69       43.62     13.93 o
   3  10  14      399.94      407.81     26.52 o
   4  10  14       25.75        5.39     13.18 o
   5  10  14       34.66       26.83     11.16 o
   6  10  14      201.44      196.95     16.53 o
   7  10  14      109.24      126.02     15.29 o
   8  10  14       64.28       51.70     13.92 o
   9  10  14       92.32      111.74     17.02 o
  -8  11  14       78.46       81.99     14.41 o
  -7  11  14        7.58       14.41     11.02 o
  -6  11  14       22.09       10.50     10.61 o
  -5  11  14       54.72       50.19     11.74 o
  -4  11  14       67.12       75.99     12.76 o
  -3  11  14       49.89       55.33     11.88 o
  -2  11  14      512.00      523.33     24.20 o
  -1  11  14       47.17       22.62     10.26 o
   0  11  14       30.33       18.27     12.49 o
   1  11  14       43.99       19.68     12.55 o
   2  11  14      495.94      513.66     30.23 o
   3  11  14       55.64       43.80     13.66 o
   4  11  14       66.10       67.01     17.67 o
   5  11  14       51.74       36.26     14.83 o
   6  11  14       16.05       -0.59     10.61 o
   7  11  14        5.36        8.43     27.08 o
   8  11  14       75.22       83.26     14.28 o
  -6  12  14       62.77       62.60     20.26 o
  -5  12  14       20.56       12.55     11.18 o
  -4  12  14      124.74      104.86     15.07 o
  -3  12  14      297.68      279.52     18.46 o
  -2  12  14       70.18       75.15     12.57 o
  -1  12  14       50.24       46.94     14.46 o
   0  12  14      169.27      176.17     19.42 o
   1  12  14       46.92       31.47     14.21 o
   2  12  14       81.05       82.03     22.36 o
   3  12  14      301.60      316.08     25.21 o
   4  12  14      133.94       79.64     17.35 o
   5  12  14       17.42       13.04     15.88 o
   6  12  14       61.41       54.39     13.47 o
  -5  13  14      119.44      108.36     14.56 o
  -4  13  14       28.52       31.31     11.36 o
  -3  13  14       67.07       71.67     13.00 o
  -2  13  14      116.69      100.49     17.37 o
  -1  13  14       54.43       41.29     14.25 o
   0  13  14        7.48        5.66     17.96 o
   1  13  14       63.91       78.30     17.29 o
   2  13  14      122.47      146.75     19.37 o
   3  13  14       76.64       79.40     42.14 o
   4  13  14       32.99       41.33     15.93 o
   5  13  14      114.79       94.54     17.59 o
  -1  14  14       44.61       26.06     14.44 o
   0  14  14        1.65      -13.56     17.83 o
   1  14  14       46.09       34.02     20.32 o
   1   0  15      112.81      111.36      9.05 o
   2   0  15     1128.15     1169.16     32.70 o
   3   0  15      463.85      440.31     19.40 o
   4   0  15      230.36      257.17     12.72 o
   5   0  15        8.68       12.65     10.57 o
   6   0  15      107.72       94.93     11.41 o
   7   0  15       66.71       66.66     10.97 o
   8   0  15       90.40       97.70     13.57 o
   9   0  15        7.24        6.01      9.85 o
  10   0  15      153.06      128.27     14.20 o
  11   0  15       44.69       47.49     31.95 o
  12   0  15      112.99      101.32     23.60 o
 -12   1  15      169.27      170.93     26.79 o
 -11   1  15      168.34      141.52     22.38 o
 -10   1  15       71.71       80.47     15.08 o
  -9   1  15      152.78      163.39     24.07 o
  -8   1  15       34.93       37.49     10.82 o
  -7   1  15      156.16      191.98     14.74 o
  -6   1  15       59.03       44.94      9.91 o
  -5   1  15      214.85      227.71     12.04 o
  -4   1  15      332.64      349.29     17.02 o
  -3   1  15      570.67      566.53     19.58 o
  -2   1  15      880.74      950.25     32.86 o
  -1   1  15        0.42        1.50      4.91 o
   0   1  15      268.53      270.27     10.31 o
   1   1  15        0.43       -0.80      5.71 o
   2   1  15      954.96     1021.36     29.44 o
   3   1  15      557.20      572.37     21.73 o
   4   1  15      330.52      335.57     16.45 o
   5   1  15      239.31      250.34     15.59 o
   6   1  15       54.40       49.58     10.48 o
   7   1  15      175.55      196.33     18.33 o
   8   1  15       38.69       23.63     10.06 o
   9   1  15      132.70      129.76     13.93 o
  10   1  15       80.02       82.74     13.32 o
  11   1  15      148.95      127.28     14.82 o
  12   1  15      170.68      176.57     31.80 o
 -12   2  15      151.90      123.04     35.76 o
 -11   2  15      180.57      179.07     20.62 o
 -10   2  15      126.12      154.33     33.09 o
  -9   2  15      291.01      294.48     24.66 o
  -8   2  15       44.58       28.20     10.19 o
  -7   2  15       72.34       62.49     10.60 o
  -6   2  15      138.03      126.05     12.04 o
  -5   2  15      304.92      322.19     14.41 o
  -4   2  15      754.67      748.95     23.72 o
  -3   2  15      441.83      479.12     17.56 o
  -2   2  15      362.12      371.34     13.87 o
  -1   2  15      473.96      529.06     23.22 o
   0   2  15       51.70       51.16      6.53 o
   1   2  15      523.82      551.56     18.99 o
   2   2  15      345.55      355.96     14.67 o
   3   2  15      483.20      537.15     18.69 o
   4   2  15      755.55      734.34     27.32 o
   5   2  15      302.30      335.38     18.24 o
   6   2  15      136.14      126.10     12.52 o
   7   2  15       70.24       64.53     11.64 o
   8   2  15       44.35       28.81     10.87 o
   9   2  15      293.17      283.78     18.64 o
  10   2  15      123.48      120.01     14.10 o
  11   2  15      199.29      196.97     17.25 o
  12   2  15      152.08      164.90     16.91 o
 -12   3  15      288.68      214.99     32.64 o
 -11   3  15      173.10      183.23     20.02 o
 -10   3  15       27.29       32.13     14.23 o
  -9   3  15       18.99       10.50     17.80 o
  -8   3  15      145.28      145.38     17.14 o
  -7   3  15      301.77      306.46     17.21 o
  -6   3  15      276.98      299.87     16.66 o
  -5   3  15      196.45      207.27     14.06 o
  -4   3  15      272.43      278.11     13.44 o
  -3   3  15       27.01       18.81      6.59 o
  -2   3  15      496.07      527.48     15.50 o
  -1   3  15      209.34      184.92     10.16 o
   0   3  15        2.01       -2.08      7.55 o
   1   3  15      202.71      191.17     13.20 o
   2   3  15      573.55      589.84     20.19 o
   3   3  15       37.31       40.56      7.76 o
   4   3  15      255.23      261.00     15.61 o
   5   3  15      166.10      155.32     12.87 o
   6   3  15      262.55      242.31     20.34 o
   7   3  15      287.06      296.97     18.36 o
   8   3  15      142.71      135.53     13.95 o
   9   3  15       29.14       17.93     10.64 o
  10   3  15       21.11       24.64     11.31 o
  11   3  15      186.44      196.74     17.12 o
  12   3  15      300.51      351.99     22.23 o
 -11   4  15       57.94       71.05     16.33 o
 -10   4  15       64.74       75.10     34.69 o
  -9   4  15      124.74      113.48     22.18 o
  -8   4  15      118.83      114.63     35.69 o
  -7   4  15      121.80      111.02     15.31 o
  -6   4  15      669.03      678.50     26.57 o
  -5   4  15      251.74      262.89     15.38 o
  -4   4  15      781.59      802.37     25.80 o
  -3   4  15      176.32      179.46     11.74 o
  -2   4  15       10.80       13.80      6.96 o
  -1   4  15       83.77       77.95      8.92 o
   0   4  15        0.76        4.60      6.45 o
   1   4  15       85.84       66.80      9.50 o
   2   4  15       17.60       13.12      6.66 o
   3   4  15      165.92      173.04     13.50 o
   4   4  15      789.74      826.14     30.63 o
   5   4  15      250.22      274.82     16.74 o
   6   4  15      667.65      689.86     27.28 o
   7   4  15      127.70      106.71     16.69 o
   8   4  15      104.28       82.52     12.23 o
   9   4  15      122.04      113.26     14.12 o
  10   4  15       73.59       82.27     13.30 o
  11   4  15       59.68       36.95     12.36 o
 -11   5  15       47.36       30.30     15.04 o
 -10   5  15       27.64        4.02     12.50 o
  -9   5  15        8.64       -5.27     11.20 o
  -8   5  15       62.27       69.63     25.28 o
  -7   5  15      224.78      238.98     19.55 o
  -6   5  15      160.00      134.47     15.34 o
  -5   5  15      419.18      425.63     17.70 o
  -4   5  15      626.80      620.23     21.63 o
  -3   5  15      696.42      686.55     23.26 o
  -2   5  15       30.99       35.02      9.48 o
  -1   5  15        6.23        0.45      9.88 o
   0   5  15      522.83      493.76     18.38 o
   1   5  15        4.31       11.71      6.79 o
   2   5  15       26.02       39.09      9.85 o
   3   5  15      703.23      722.61     28.00 o
   4   5  15      649.42      651.90     26.34 o
   5   5  15      413.31      431.17     20.91 o
   6   5  15      169.79      159.53     13.72 o
   7   5  15      206.85      202.62     15.20 o
   8   5  15       63.89       69.97     16.09 o
   9   5  15       11.27       13.75     25.57 o
  10   5  15       30.59       12.10     11.56 o
  11   5  15       55.70       53.66     13.34 o
 -11   6  15      151.54      175.64     20.70 o
 -10   6  15       49.50       40.83     40.94 o
  -9   6  15       27.07       20.15     12.86 o
  -8   6  15       15.31       -2.41     11.03 o
  -7   6  15       29.26       11.20     11.33 o
  -6   6  15       14.86        7.40     10.05 o
  -5   6  15      443.09      481.64     33.81 o
  -4   6  15      440.11      434.00     17.94 o
  -3   6  15      373.37      374.43     16.39 o
  -2   6  15       83.49       59.87      9.82 o
  -1   6  15      188.33      172.89     13.39 o
   0   6  15      207.61      214.98     13.92 o
   1   6  15      203.72      190.20     16.67 o
   2   6  15       85.00       85.07     11.26 o
   3   6  15      394.27      396.66     19.96 o
   4   6  15      436.40      437.40     21.45 o
   5   6  15      448.03      445.26     21.78 o
   6   6  15       16.87        9.09      9.59 o
   7   6  15       32.25        2.56      9.26 o
   8   6  15       15.10       20.19     13.67 o
   9   6  15       33.73       22.48     24.60 o
  10   6  15       51.39       43.51     15.61 o
  11   6  15      145.05      115.10     23.23 o
 -10   7  15        1.57      -12.11     17.64 o
  -9   7  15      115.46      103.91     18.36 o
  -8   7  15        9.05        2.43      9.94 o
  -7   7  15       37.90       46.76     11.14 o
  -6   7  15       31.76       27.78     10.08 o
  -5   7  15      269.11      253.21     16.86 o
  -4   7  15      877.04      890.97     33.10 o
  -3   7  15      130.97       88.72     11.83 o
  -2   7  15      141.09      148.99     11.36 o
  -1   7  15      229.86      213.52     14.67 o
   0   7  15       34.04       22.09      9.14 o
   1   7  15      239.83      236.49     21.03 o
   2   7  15      121.83      110.24     12.30 o
   3   7  15      129.49      108.67     12.30 o
   4   7  15      889.91      918.29     34.11 o
   5   7  15      247.57      261.26     17.61 o
   6   7  15       33.83       12.68     10.19 o
   7   7  15       37.77       24.90     13.11 o
   8   7  15       10.98       -8.84     12.14 o
   9   7  15      114.71      107.72     19.17 o
  10   7  15        2.86       11.92     21.68 o
  -9   8  15       25.19       31.43     12.14 o
  -8   8  15      201.04      224.41     17.64 o
  -7   8  15        7.89        5.91     18.81 o
  -6   8  15      196.30      187.12     15.17 o
  -5   8  15       66.53       55.66     16.97 o
  -4   8  15      368.69      360.99     19.97 o
  -3   8  15      227.86      200.98     14.93 o
  -2   8  15      261.54      233.16     15.92 o
  -1   8  15       12.96       15.41      9.26 o
   0   8  15      431.49      439.83     20.74 o
   1   8  15        9.61       -8.74     10.26 o
   2   8  15      261.13      272.79     21.47 o
   3   8  15      224.41      240.29     16.89 o
   4   8  15      335.10      343.28     19.77 o
   5   8  15       71.53       59.47     12.48 o
   6   8  15      180.65      164.25     15.07 o
   7   8  15        7.03       10.08     11.67 o
   8   8  15      205.21      199.83     16.90 o
   9   8  15       28.46       26.55     21.05 o
  -9   9  15      100.06       92.46     18.02 o
  -8   9  15       10.30      -10.13     12.29 o
  -7   9  15       53.36       67.06     12.84 o
  -6   9  15       35.27       28.68     11.17 o
  -5   9  15      170.69      184.65     15.45 o
  -4   9  15       49.06       38.05     16.27 o
  -3   9  15      214.96      230.32     16.53 o
  -2   9  15      134.33      145.01     13.71 o
  -1   9  15      102.65      119.94     16.49 o
   0   9  15      121.70      103.49     15.65 o
   1   9  15      103.72      110.80     15.94 o
   2   9  15      145.78      160.26     18.03 o
   3   9  15      202.57      209.15     16.02 o
   4   9  15       56.53       58.49     12.45 o
   5   9  15      169.43      188.80     16.34 o
   6   9  15       31.85       36.22     11.72 o
   7   9  15       55.41       66.73     13.34 o
   8   9  15       10.63       13.74     11.54 o
   9   9  15       92.37       86.55     14.43 o
  -8  10  15       23.35       11.09     11.42 o
  -7  10  15       56.84       36.35     12.04 o
  -6  10  15      115.29      107.99     24.40 o
  -5  10  15      144.26      127.60     14.65 o
  -4  10  15       11.16        7.04      9.88 o
  -3  10  15      146.54      135.87     14.16 o
  -2  10  15       50.59       44.02     11.21 o
  -1  10  15      287.83      271.11     22.63 o
   0  10  15        1.36       -8.48     11.32 o
   1  10  15      308.31      299.69     23.33 o
   2  10  15       44.78       57.53     14.78 o
   3  10  15      178.76      161.77     34.66 o
   4  10  15       12.84       -2.47     12.36 o
   5  10  15      130.02      127.84     15.21 o
   6  10  15      128.41      125.31     15.09 o
   7  10  15       52.43       47.73     13.04 o
   8  10  15       27.05        9.76     11.61 o
  -6  11  15       90.29       86.67     14.01 o
  -5  11  15      104.14       84.41     13.05 o
  -4  11  15       37.04       38.74     11.70 o
  -3  11  15       49.10       44.93     11.37 o
  -2  11  15      173.15      157.21     23.66 o
  -1  11  15       14.86       -1.00     12.13 o
   0  11  15      234.15      213.50     20.45 o
   1  11  15       13.97        4.19     12.31 o
   2  11  15      194.05      190.58     20.37 o
   3  11  15       53.91       50.26     15.49 o
   4  11  15       36.53       22.88     11.63 o
   5  11  15       98.05       98.49     14.82 o
   6  11  15       81.72       96.78     14.78 o
  -5  12  15       42.58       40.58     27.69 o
  -4  12  15       41.18       38.81     12.39 o
  -3  12  15        3.77       11.44     10.45 o
  -2  12  15        3.50       -1.10     12.30 o
  -1  12  15       99.01      100.82     17.33 o
   0  12  15        5.69       -0.17     12.40 o
   1  12  15      102.10       63.87     15.53 o
   2  12  15        5.44      -11.08     19.25 o
   3  12  15        2.35        1.40     13.52 o
   4  12  15       46.05        5.76     25.29 o
   5  12  15       42.08       47.81     17.87 o
  -2  13  15       70.84       76.34     18.45 o
  -1  13  15       17.76       13.47     14.16 o
   0  13  15        0.08      -18.25     18.25 o
   1  13  15       16.86        1.78     13.20 o
   2  13  15       75.62       61.72     16.88 o
   0   0  16      379.69      375.14     17.89 o
   1   0  16      322.92      326.13     11.72 o
   2   0  16      702.91      730.20     27.24 o
   3   0  16       74.38       68.03     10.33 o
   4   0  16        6.60       -3.27     10.30 o
   5   0  16      310.95      321.06     17.65 o
   6   0  16       41.48       25.02      9.51 o
   7   0  16      518.16      507.21     23.25 o
   8   0  16       18.17       -7.76     11.10 o
   9   0  16       98.15       86.82     12.78 o
  10   0  16       33.65       10.21     13.44 o
  11   0  16      240.63      220.32     36.29 o
 -11   1  16       13.32        2.87     18.13 o
 -10   1  16      253.52      234.69     30.19 o
  -9   1  16       13.71        0.92     19.88 o
  -8   1  16      205.32      211.22     16.01 o
  -7   1  16      151.99      179.18     15.20 o
  -6   1  16      389.45      397.83     19.82 o
  -5   1  16       19.43       13.69      8.55 o
  -4   1  16      196.35      180.25     11.45 o
  -3   1  16      390.36      417.10     19.50 o
  -2   1  16       78.65       87.04     11.05 o
  -1   1  16      144.67      136.53      9.54 o
   0   1  16      145.02      156.36      8.52 o
   1   1  16      167.41      177.34     10.86 o
   2   1  16       70.21      101.09      9.37 o
   3   1  16      385.61      378.14     18.31 o
   4   1  16      191.42      170.72     17.65 o
   5   1  16       13.87       11.41     10.48 o
   6   1  16      360.22      393.64     44.39 o
   7   1  16      134.24      174.78     19.34 o
   8   1  16      184.87      183.13     15.67 o
   9   1  16       14.31       12.84     10.39 o
  10   1  16      262.30      272.74     19.37 o
  11   1  16       19.03       16.70     18.21 o
 -11   2  16      163.64      186.84     20.93 o
 -10   2  16       23.35       -3.19     15.23 o
  -9   2  16      219.66      226.14     20.95 o
  -8   2  16       40.45       51.36     13.67 o
  -7   2  16      781.53      858.07     32.24 o
  -6   2  16       60.57       65.32     11.09 o
  -5   2  16      270.15      299.84     16.93 o
  -4   2  16       85.25       98.60      9.85 o
  -3   2  16      201.40      191.18     11.68 o
  -2   2  16       26.21       39.34      7.79 o
  -1   2  16      107.46      105.06      8.69 o
   0   2  16        6.67        6.05      5.83 o
   1   2  16      100.45      105.23      9.53 o
   2   2  16       21.48       26.14      7.39 o
   3   2  16      231.32      218.26     19.16 o
   4   2  16       86.01       87.86     14.77 o
   5   2  16      255.67      254.13     21.45 o
   6   2  16       45.11       40.64     10.43 o
   7   2  16      733.35      751.97     30.07 o
   8   2  16       41.10       25.46     10.93 o
   9   2  16      216.82      231.20     17.64 o
  10   2  16       25.32       10.74     10.92 o
  11   2  16      160.56      176.59     19.24 o
 -11   3  16        0.02       27.76     22.44 o
 -10   3  16       98.45      124.23     44.93 o
  -9   3  16       13.82        9.84     12.99 o
  -8   3  16      379.57      394.67     25.51 o
  -7   3  16       53.25       46.58     13.57 o
  -6   3  16      319.67      340.49     18.32 o
  -5   3  16        4.66        1.29      8.20 o
  -4   3  16      218.08      208.58     12.37 o
  -3   3  16      549.00      562.09     18.26 o
  -2   3  16      125.26      129.60     10.80 o
  -1   3  16      209.46      207.29     11.08 o
   0   3  16       89.01       96.53      9.61 o
   1   3  16      197.16      213.26     12.17 o
   2   3  16      147.26      157.07     10.84 o
   3   3  16      569.76      584.07     24.23 o
   4   3  16      233.06      232.53     19.48 o
   5   3  16        5.88        2.58     10.87 o
   6   3  16      287.86      268.95     21.54 o
   7   3  16       51.60       55.55     14.72 o
   8   3  16      351.00      366.47     21.16 o
   9   3  16       16.42       -0.72     10.43 o
  10   3  16      109.59       98.22     14.75 o
  11   3  16        0.81       10.14     21.27 o
 -10   4  16      132.49      142.63     19.15 o
  -9   4  16        0.23        5.41     20.79 o
  -8   4  16       12.26       29.46     19.04 o
  -7   4  16       70.54       71.65     14.15 o
  -6   4  16      134.14      136.25     24.21 o
  -5   4  16       17.28       12.12      8.80 o
  -4   4  16        6.70        7.42      6.72 o
  -3   4  16      498.23      518.06     23.11 o
  -2   4  16      751.88      773.40     22.72 o
  -1   4  16      119.03      132.25      9.61 o
   0   4  16      546.87      563.07     23.21 o
   1   4  16      131.43      134.50     10.55 o
   2   4  16      780.50      821.75     30.82 o
   3   4  16      480.95      490.13     22.21 o
   4   4  16        9.49       -7.15      7.98 o
   5   4  16       26.33       25.92     12.85 o
   6   4  16      128.45      141.57     17.67 o
   7   4  16       65.76       65.25     15.61 o
   8   4  16       11.30       -6.30     12.16 o
   9   4  16        0.02       -9.41      9.41 o
  10   4  16      140.56      146.91     16.88 o
 -10   5  16       70.22       61.00     28.04 o
  -9   5  16       47.03       53.62     22.86 o
  -8   5  16       32.11       26.01     25.59 o
  -7   5  16       65.60       39.67     13.04 o
  -6   5  16       43.14       51.81     14.19 o
  -5   5  16      542.24      514.67     29.39 o
  -4   5  16      252.54      250.67     13.93 o
  -3   5  16      411.92      420.68     17.94 o
  -2   5  16        0.09        2.27      8.36 o
  -1   5  16      227.82      233.42     11.84 o
   0   5  16      117.44      119.29     10.40 o
   1   5  16      247.46      234.72     12.82 o
   2   5  16        1.12        4.21      9.45 o
   3   5  16      410.81      434.57     20.98 o
   4   5  16      241.49      254.48     16.33 o
   5   5  16      519.02      504.10     23.42 o
   6   5  16       42.90       19.85     24.10 o
   7   5  16       70.64       59.66     15.62 o
   8   5  16       35.10       30.90     30.32 o
   9   5  16       39.43       38.19     14.54 o
  10   5  16       64.18       48.55     19.67 o
  -9   6  16      140.55      158.90     38.39 o
  -8   6  16       37.85       35.43     20.40 o
  -7   6  16      170.99      178.05     15.68 o
  -6   6  16      150.88      171.36     25.03 o
  -5   6  16      262.32      261.12     17.19 o
  -4   6  16      579.52      596.04     25.95 o
  -3   6  16       72.70       68.97      9.50 o
  -2   6  16       97.32       86.18      9.98 o
  -1   6  16       45.75       36.94      9.92 o
   0   6  16      253.33      240.31     14.96 o
   1   6  16       48.93       52.26     10.93 o
   2   6  16       89.51       86.81     11.64 o
   3   6  16       61.28       75.24     11.72 o
   4   6  16      567.46      609.31     26.39 o
   5   6  16      265.94      272.36     17.86 o
   6   6  16      153.51      137.77     14.13 o
   7   6  16      177.87      197.88     21.06 o
   8   6  16       41.95       22.38     33.75 o
   9   6  16      143.55      154.06     21.01 o
  -9   7  16       19.41       -0.16     10.78 o
  -8   7  16      124.02      120.36     35.16 o
  -7   7  16       28.33       22.64     14.35 o
  -6   7  16      184.56      192.23     15.99 o
  -5   7  16      381.89      381.28     20.94 o
  -4   7  16       37.72       19.69     10.42 o
  -3   7  16      154.76      161.63     14.47 o
  -2   7  16      109.96      111.12     10.90 o
  -1   7  16        9.51       -1.74      8.23 o
   0   7  16       42.87       55.19     13.18 o
   1   7  16        9.10        1.81      8.98 o
   2   7  16      105.40      110.46     13.26 o
   3   7  16      160.23      159.97     14.46 o
   4   7  16       46.28       40.98     11.24 o
   5   7  16      388.93      396.89     32.25 o
   6   7  16      202.39      202.72     18.72 o
   7   7  16       28.84       12.92     14.33 o
   8   7  16      138.01      128.57     19.96 o
   9   7  16       20.66       10.29     14.18 o
  -8   8  16       18.23       16.67     14.54 o
  -7   8  16      124.56      128.51     14.79 o
  -6   8  16       45.28       45.51     12.09 o
  -5   8  16      155.55      139.76     14.39 o
  -4   8  16       86.35       85.18     12.36 o
  -3   8  16       47.94       38.82     11.08 o
  -2   8  16      319.50      320.48     18.75 o
  -1   8  16       16.25        2.03      9.79 o
   0   8  16       86.46       77.44     14.88 o
   1   8  16       15.81       21.90     12.90 o
   2   8  16      300.50      301.05     18.64 o
   3   8  16       54.45       59.04     12.17 o
   4   8  16       99.60      110.96     13.73 o
   5   8  16      166.47      160.82     15.62 o
   6   8  16       50.27       43.11     12.06 o
   7   8  16      129.06      124.62     14.94 o
   8   8  16       19.25       -6.48     13.87 o
  -7   9  16       43.31       44.86     12.97 o
  -6   9  16      120.04      128.42     14.91 o
  -5   9  16       62.59       61.06     12.35 o
  -4   9  16      229.28      223.05     17.04 o
  -3   9  16      283.80      300.39     18.63 o
  -2   9  16        9.00       -3.54     11.31 o
  -1   9  16      257.22      220.22     20.52 o
   0   9  16       16.13       15.83     15.28 o
   1   9  16      266.73      301.19     23.09 o
   2   9  16        5.24        2.33     18.38 o
   3   9  16      278.97      278.30     18.81 o
   4   9  16      232.17      221.05     17.26 o
   5   9  16       55.43       35.89     16.47 o
   6   9  16      117.59       96.84     14.20 o
   7   9  16       37.73       22.17     12.69 o
  -6  10  16       30.29       32.53     13.32 o
  -5  10  16      143.89      123.27     14.54 o
  -4  10  16        9.21        2.76     12.69 o
  -3  10  16       18.52       20.04     10.72 o
  -2  10  16      118.58      107.33     17.00 o
  -1  10  16       27.20       -0.63     12.51 o
   0  10  16      200.25      205.06     20.40 o
   1  10  16       25.21       20.45     13.99 o
   2  10  16      114.91      131.51     18.13 o
   3  10  16       24.85       14.61     14.66 o
   4  10  16        7.96        1.44     12.64 o
   5  10  16      135.46      129.33     14.97 o
   6  10  16       24.01       28.82     14.58 o
  -4  11  16        5.79        9.00     10.97 o
  -3  11  16      109.19      125.94     23.07 o
  -2  11  16       43.62       49.07     19.33 o
  -1  11  16       73.32       63.39     16.39 o
   0  11  16        1.45        7.40     19.17 o
   1  11  16       81.33       82.72     16.86 o
   2  11  16       52.29       37.31     15.86 o
   3  11  16      112.44       94.69     18.08 o
   4  11  16        7.71       24.12     21.33 o
  -2  12  16      211.46      215.29     22.17 o
  -1  12  16       30.07       20.78     14.65 o
   0  12  16       20.65       15.43     14.30 o
   1  12  16       34.90       35.95     28.38 o
   2  12  16      230.77      201.99     22.65 o
   1   0  17       11.95       17.11      6.86 o
   2   0  17      349.72      366.47     18.64 o
   3   0  17       67.87       38.15     13.15 o
   4   0  17        0.16       -5.52     10.97 o
   5   0  17       53.73       87.05     11.75 o
   6   0  17      361.02      388.81     24.62 o
   7   0  17      255.67      254.16     17.42 o
   8   0  17       20.86        8.45     13.77 o
   9   0  17      328.43      318.23     19.99 o
  10   0  17      153.99      174.96     20.38 o
 -10   1  17       75.32       78.75     16.24 o
  -9   1  17       39.09       10.25     16.95 o
  -8   1  17      159.29      162.69     15.46 o
  -7   1  17      113.81      103.06     13.27 o
  -6   1  17      241.55      247.14     16.68 o
  -5   1  17      279.04      274.96     16.99 o
  -4   1  17       87.32       98.03     15.53 o
  -3   1  17      523.23      518.99     22.54 o
  -2   1  17      110.60      113.41     10.51 o
  -1   1  17      265.33      273.06     12.56 o
   0   1  17      200.23      229.36     11.50 o
   1   1  17      303.04      315.60     15.31 o
   2   1  17       96.26      126.60     13.18 o
   3   1  17      569.75      581.69     31.48 o
   4   1  17       80.15       70.15     13.61 o
   5   1  17      263.54      269.52     21.46 o
   6   1  17      273.51      285.23     18.12 o
   7   1  17      109.01      132.20     14.33 o
   8   1  17      168.10      204.71     16.78 o
   9   1  17       38.50       20.74     11.52 o
  10   1  17       65.75       59.68     13.23 o
 -10   2  17       37.21       18.82     23.00 o
  -9   2  17        1.00        4.91     13.11 o
  -8   2  17        6.68        6.34     11.97 o
  -7   2  17       85.26       80.35     12.53 o
  -6   2  17       86.88       88.15     12.50 o
  -5   2  17       22.15       27.77     10.17 o
  -4   2  17       82.48       88.20     11.70 o
  -3   2  17       81.46       92.05     10.36 o
  -2   2  17      662.58      739.48     22.36 o
  -1   2  17      373.45      415.76     15.61 o
   0   2  17      260.36      274.04     12.65 o
   1   2  17      374.72      399.67     16.47 o
   2   2  17      698.90      739.45     36.27 o
   3   2  17       82.70       96.84     17.44 o
   4   2  17       90.70       96.11     15.39 o
   5   2  17       19.86        8.38     27.79 o
   6   2  17       76.27       91.39     16.09 o
   7   2  17       87.40       86.62     13.66 o
   8   2  17        6.00        6.52     10.70 o
   9   2  17        0.90      -10.22     10.22 o
  10   2  17       43.02        8.76     16.15 o
  -9   3  17      130.19      143.26     18.71 o
  -8   3  17      136.87      126.50     21.65 o
  -7   3  17       20.81        2.28     16.32 o
  -6   3  17      252.69      264.75     16.97 o
  -5   3  17      114.56      104.74     12.07 o
  -4   3  17      192.54      194.14     12.85 o
  -3   3  17      388.41      410.13     15.89 o
  -2   3  17      239.81      234.80     12.18 o
  -1   3  17      268.58      275.01     12.96 o
   0   3  17      285.70      280.96     12.89 o
   1   3  17      289.08      282.66     14.14 o
   2   3  17      262.35      269.34     21.37 o
   3   3  17      391.40      375.18     24.93 o
   4   3  17      190.98      193.19     19.14 o
   5   3  17       99.95      115.35     16.38 o
   6   3  17      227.44      221.63     20.45 o
   7   3  17       17.18       36.47     14.21 o
   8   3  17      133.37      119.28     17.84 o
   9   3  17      129.04      144.76     16.47 o
  -9   4  17       90.49       73.20     28.02 o
  -8   4  17      382.40      430.50     26.99 o
  -7   4  17      230.02      216.26     22.31 o
  -6   4  17       81.03       82.28     21.01 o
  -5   4  17      243.35      260.28     17.53 o
  -4   4  17       42.12       39.02      9.30 o
  -3   4  17       81.89       85.06      9.13 o
  -2   4  17       35.44       48.93      8.22 o
  -1   4  17       38.03       41.00      8.04 o
   0   4  17       35.41       35.20      8.34 o
   1   4  17       42.65       28.60      9.51 o
   2   4  17       29.90       37.12     10.75 o
   3   4  17       86.27       87.26     11.72 o
   4   4  17       41.27       37.10     14.04 o
   5   4  17      233.42      242.03     22.16 o
   6   4  17       69.16       63.63     15.80 o
   7   4  17      212.52      198.14     21.43 o
   8   4  17      379.17      408.86     27.85 o
   9   4  17       98.60       69.49     17.14 o
  -9   5  17      381.89      440.64     28.84 o
  -8   5  17       42.03       18.23     19.57 o
  -7   5  17      239.13      226.79     28.26 o
  -6   5  17      142.87      130.59     17.82 o
  -5   5  17       22.55       25.61     14.00 o
  -4   5  17      249.86      232.39     14.16 o
  -3   5  17      110.39      105.43     11.88 o
  -2   5  17        3.22        4.60      7.92 o
  -1   5  17       23.69       18.35      8.41 o
   0   5  17       67.97       60.17      9.23 o
   1   5  17       23.11       15.12      9.32 o
   2   5  17        4.35        0.76     10.19 o
   3   5  17      130.10      137.15     13.64 o
   4   5  17      251.87      227.08     28.86 o
   5   5  17       29.87       17.84     13.75 o
   6   5  17      150.49      149.28     19.56 o
   7   5  17      227.51      266.70     32.52 o
   8   5  17       42.89       63.26     17.70 o
   9   5  17      396.24      400.73     29.42 o
  -8   6  17       94.61      110.21     18.22 o
  -7   6  17       29.31        2.12     13.04 o
  -6   6  17       10.52       19.95     13.66 o
  -5   6  17       20.88       19.84     10.91 o
  -4   6  17      180.63      173.07     15.28 o
  -3   6  17       80.54       65.90     11.79 o
  -2   6  17       94.35       89.57      9.47 o
  -1   6  17      172.16      182.96     11.49 o
   0   6  17       30.42       36.80     10.89 o
   1   6  17      165.35      182.02     15.19 o
   2   6  17       78.34       71.44     14.81 o
   3   6  17       91.64       81.87     12.11 o
   4   6  17      195.79      207.61     16.31 o
   5   6  17       24.36       55.91     15.53 o
   6   6  17       11.66       -5.72     17.10 o
   7   6  17       31.01       18.21     15.09 o
   8   6  17       98.28       89.56     18.46 o
  -7   7  17       45.65       34.80     15.47 o
  -6   7  17       34.65       21.18     11.28 o
  -5   7  17      116.84      104.23     13.75 o
  -4   7  17       99.29       94.29     13.23 o
  -3   7  17       77.99       74.83     12.37 o
  -2   7  17       97.30       79.39     12.17 o
  -1   7  17      111.60      116.17     12.81 o
   0   7  17      400.02      413.50     21.66 o
   1   7  17       89.60       77.16     12.36 o
   2   7  17       94.91       88.42     13.18 o
   3   7  17       66.85       80.33     12.99 o
   4   7  17       85.46       82.22     13.06 o
   5   7  17      130.56      121.69     14.31 o
   6   7  17       25.54       12.53     14.54 o
   7   7  17       48.72       25.79     15.66 o
  -7   8  17       93.23       90.51     13.83 o
  -6   8  17      119.22      123.55     15.19 o
  -5   8  17      115.88      101.64     13.75 o
  -4   8  17       59.29       54.80     12.33 o
  -3   8  17       85.79      116.93     20.91 o
  -2   8  17       53.49       46.32     13.98 o
  -1   8  17      226.97      219.54     21.60 o
   0   8  17       34.26       17.62     10.46 o
   1   8  17      233.44      236.39     17.71 o
   2   8  17       49.27       47.46     21.58 o
   3   8  17       69.60       72.59     12.81 o
   4   8  17       59.10       51.48     14.11 o
   5   8  17       97.63       89.28     14.43 o
   6   8  17      127.90      136.76     20.11 o
   7   8  17       98.15       97.82     18.95 o
  -5   9  17       67.83       77.51     13.64 o
  -4   9  17      126.13      129.43     14.56 o
  -3   9  17       61.53       53.59     12.43 o
  -2   9  17       36.12       37.52     14.95 o
  -1   9  17       86.52       62.66     15.06 o
   0   9  17       96.31       92.06     17.24 o
   1   9  17       98.14      103.65     14.21 o
   2   9  17       29.37       17.74     11.26 o
   3   9  17       68.11       58.27     17.23 o
   4   9  17      106.65      117.36     15.69 o
   5   9  17       69.87       62.24     13.21 o
  -4  10  17       20.67       24.95     11.40 o
  -3  10  17      108.40      105.95     18.73 o
  -2  10  17      280.92      264.80     23.73 o
  -1  10  17        7.41       26.10     15.18 o
   0  10  17      263.59      263.20     23.51 o
   1  10  17        4.42       -9.87     12.12 o
   2  10  17      302.98      306.41     20.53 o
   3  10  17      105.51       89.33     14.56 o
   4  10  17       27.82       10.74     12.79 o
   0  11  17        1.66       12.76     20.53 o
   0   0  18      230.99      252.60     21.99 o
   1   0  18      702.09      778.71     33.65 o
   2   0  18      116.83      118.69     14.61 o
   3   0  18      162.55      171.04     18.70 o
   4   0  18      198.59      192.72     19.39 o
   5   0  18        2.24       -0.19     11.45 o
   6   0  18       53.81       41.74     11.48 o
   7   0  18       68.13       52.16     12.59 o
   8   0  18       18.40       12.61     13.01 o
   9   0  18        0.44      -14.37     16.99 o
  -8   1  18       13.96        5.09     18.54 o
  -7   1  18      212.67      225.03     17.34 o
  -6   1  18      119.44      111.02     13.62 o
  -5   1  18       68.02       71.86     12.10 o
  -4   1  18      202.90      195.29     31.59 o
  -3   1  18      136.39      136.51     14.02 o
  -2   1  18      183.05      185.88     11.49 o
  -1   1  18       35.46       27.25     14.05 o
   0   1  18      173.36      193.15     13.23 o
   1   1  18       33.27       47.83     10.45 o
   2   1  18      181.01      204.09     36.43 o
   3   1  18      154.50      151.44     17.42 o
   4   1  18      198.47      218.18     19.66 o
   5   1  18       77.61       86.79     17.29 o
   6   1  18      122.44      105.22     16.48 o
   7   1  18      193.09      179.68     15.80 o
   8   1  18       15.86        2.08     14.14 o
  -8   2  18      175.85      155.95     18.81 o
  -7   2  18       25.18       26.47     29.62 o
  -6   2  18      340.43      353.43     26.54 o
  -5   2  18       50.37       70.18     15.44 o
  -4   2  18      120.48       86.69     15.06 o
  -3   2  18       34.27       35.01      9.24 o
  -2   2  18        7.28        2.92      6.92 o
  -1   2  18        5.87       -0.86      7.40 o
   0   2  18      151.87      149.53     12.15 o
   1   2  18        5.42       -9.02     11.08 o
   2   2  18        5.83        5.60     12.13 o
   3   2  18       31.50       31.00     13.33 o
   4   2  18      148.96      145.66     18.07 o
   5   2  18       50.55       39.38     14.71 o
   6   2  18      325.33      358.34     26.11 o
   7   2  18       27.26       33.57     32.54 o
   8   2  18      179.65      161.15     20.59 o
  -8   3  18        1.12      -11.96     11.96 o
  -7   3  18      287.90      263.26     31.76 o
  -6   3  18       64.96       37.17     19.42 o
  -5   3  18       95.77       70.57     19.74 o
  -4   3  18        1.34       -3.11      9.02 o
  -3   3  18        5.67        4.57      8.22 o
  -2   3  18      191.84      221.24     12.28 o
  -1   3  18       24.48       22.59      7.69 o
   0   3  18      288.49      306.73     13.81 o
   1   3  18       21.97       30.27     13.60 o
   2   3  18      194.50      196.35     28.82 o
   3   3  18        5.66      -11.63     16.07 o
   4   3  18        2.01       21.44     12.99 o
   5   3  18      104.72      113.26     17.74 o
   6   3  18       61.63       64.74     15.35 o
   7   3  18      286.23      319.40     25.60 o
  -7   4  18       31.39       24.32     20.01 o
  -6   4  18       40.75       16.68     24.49 o
  -5   4  18       67.92       51.82     14.92 o
  -4   4  18      102.49       95.88     11.27 o
  -3   4  18       59.25       54.34      8.70 o
  -2   4  18       15.64       22.17      8.70 o
  -1   4  18      425.00      456.45     16.95 o
   0   4  18       51.01       40.79      9.58 o
   1   4  18      447.32      490.49     23.14 o
   2   4  18       15.22       13.33     15.45 o
   3   4  18       77.23       43.50     25.13 o
   4   4  18      105.13       92.24     16.99 o
   5   4  18       56.76       43.36     15.01 o
   6   4  18       39.64       53.13     15.62 o
   7   4  18       32.02       23.94     15.23 o
   8   4  18        9.05       -5.64     18.38 o
  -7   5  18       97.89      104.82     19.07 o
  -6   5  18        5.16       19.19     14.17 o
  -5   5  18       54.41       48.40     14.31 o
  -4   5  18       14.03       14.25      9.67 o
  -3   5  18        5.44       -0.97      7.78 o
  -2   5  18      104.76      109.14     10.15 o
  -1   5  18       38.94       33.75      8.35 o
   0   5  18      264.26      290.36     15.88 o
   1   5  18       36.47       43.38     11.36 o
   2   5  18      107.70      100.54     12.98 o
   3   5  18        8.40       -3.79     11.49 o
   4   5  18        8.67       12.02     21.54 o
   5   5  18       50.34       33.06     14.86 o
   6   5  18        4.74        0.52     13.31 o
   7   5  18       98.41      118.61     19.56 o
  -7   6  18       62.60      101.84     20.60 o
  -6   6  18      293.95      305.59     19.89 o
  -5   6  18       18.14        3.28     10.80 o
  -4   6  18       26.80       18.09      9.21 o
  -3   6  18       36.71       24.00      9.35 o
  -2   6  18       16.83       24.05      9.27 o
  -1   6  18       34.70       55.44     10.61 o
   0   6  18      300.16      304.98     27.98 o
   1   6  18       33.59       40.02     11.70 o
   2   6  18       12.88        2.06      9.90 o
   3   6  18       36.32        9.69     19.04 o
   4   6  18       16.43        1.12     13.00 o
   5   6  18       17.90       12.41     14.49 o
   6   6  18      298.11      323.07     33.95 o
   7   6  18       62.09       73.30     18.71 o
  -6   7  18        1.13      -10.81     10.81 o
  -5   7  18       22.42        1.29     10.50 o
  -4   7  18       20.34       20.48     11.26 o
  -3   7  18       32.41       25.13     10.75 o
  -2   7  18      280.33      285.66     18.90 o
  -1   7  18       46.97       48.74     12.53 o
   0   7  18       52.66       58.34     12.05 o
   1   7  18       48.25       21.01     18.68 o
   2   7  18      268.91      230.76     42.59 o
   3   7  18       24.83       19.37     11.02 o
   4   7  18       22.16       32.65     14.82 o
   5   7  18       22.71       -2.04     13.43 o
   6   7  18        1.64       -0.52     18.77 o
  -5   8  18        3.12       -8.21     10.32 o
  -4   8  18       21.44       20.32     17.17 o
  -3   8  18      193.61      239.34     22.38 o
  -2   8  18       18.72       22.94     22.25 o
  -1   8  18      435.07      446.02     23.58 o
   0   8  18      101.23      121.44     15.50 o
   1   8  18      418.08      439.77     23.88 o
   2   8  18       18.64       -0.71     10.47 o
   3   8  18      188.63      165.58     20.68 o
   4   8  18       19.88        4.95     17.16 o
   5   8  18        2.26       24.81     15.84 o
  -3   9  18        9.71       19.66     13.88 o
  -2   9  18      376.15      390.54     28.26 o
  -1   9  18       14.03        5.55     13.38 o
   0   9  18      297.65      325.58     21.42 o
   1   9  18       13.73        9.94     11.58 o
   2   9  18      370.91      385.27     22.74 o
   3   9  18       11.51       -3.58     11.20 o
   1   0  19       52.80       48.91     12.66 o
   2   0  19        5.52        3.53     10.31 o
   3   0  19       14.06        8.16     11.12 o
   4   0  19       98.30       96.33     16.99 o
   5   0  19      404.75      423.40     27.65 o
   6   0  19       17.01        9.04     13.40 o
   7   0  19      131.41      121.46     25.77 o
  -7   1  19       76.06       62.84     25.52 o
  -6   1  19      307.84      337.25     25.51 o
  -5   1  19        6.07        4.71     18.19 o
  -4   1  19       30.07       24.01     15.93 o
  -3   1  19      160.41      157.00     15.90 o
  -2   1  19       81.65       88.71     15.72 o
  -1   1  19      238.27      236.37     14.44 o
   0   1  19       94.80       98.47     11.19 o
   1   1  19      247.94      270.60     20.38 o
   2   1  19       88.87       66.04     13.45 o
   3   1  19      138.70      121.19     17.93 o
   4   1  19       23.81       26.71     13.38 o
   5   1  19        3.49        9.22     13.30 o
   6   1  19      306.75      347.85     26.36 o
   7   1  19       81.02       74.50     17.72 o
  -6   2  19        1.41       -3.31     18.82 o
  -5   2  19      129.37      123.74     17.47 o
  -4   2  19       32.01       39.30     12.41 o
  -3   2  19       30.77       34.45      9.76 o
  -2   2  19      254.03      243.82     17.72 o
  -1   2  19      263.31      274.25     15.62 o
   0   2  19      519.81      544.10     25.68 o
   1   2  19      266.69      291.10     19.26 o
   2   2  19      239.23      265.98     22.38 o
   3   2  19       36.85       27.10     19.39 o
   4   2  19       25.71       28.45     13.99 o
   5   2  19      124.42      154.69     20.63 o
   6   2  19        2.33      -16.13     18.21 o
   7   2  19        1.98        7.17     19.55 o
  -6   3  19       16.28       14.83     20.57 o
  -5   3  19       24.87        9.28     21.75 o
  -4   3  19       12.13        1.76      8.92 o
  -3   3  19       82.29       91.07     11.27 o
  -2   3  19       87.48       77.68      9.55 o
  -1   3  19      166.55      193.63     16.19 o
   0   3  19      103.35      112.76     14.64 o
   1   3  19      155.58      160.36     18.81 o
   2   3  19       86.51       76.31     16.22 o
   3   3  19       86.05       95.32     17.13 o
   4   3  19       14.70       -1.10     12.63 o
   5   3  19       20.97        1.61     20.51 o
   6   3  19       23.55       34.07     15.14 o
  -6   4  19      104.04       86.72     17.78 o
  -5   4  19       36.52       33.71     12.01 o
  -4   4  19       15.20        6.90     13.20 o
  -3   4  19       13.88       18.23      9.42 o
  -2   4  19       35.97       42.50      9.00 o
  -1   4  19       70.64       74.22     10.95 o
   0   4  19       18.61       12.97     13.51 o
   1   4  19       64.56       43.81     15.53 o
   2   4  19       33.25       -0.42     13.06 o
   3   4  19       13.57       11.14     22.66 o
   4   4  19       18.35       -0.84     14.11 o
   5   4  19       52.16       48.30     17.08 o
   6   4  19       94.94      105.17     20.62 o
  -5   5  19       35.51        1.52     10.53 o
  -4   5  19       37.76       19.36     11.03 o
  -3   5  19       27.58       27.96      9.80 o
  -2   5  19       26.18       49.15     11.58 o
  -1   5  19       81.57       75.33     11.20 o
   0   5  19        4.15       11.00      9.49 o
   1   5  19       75.66       99.96     17.74 o
   2   5  19       29.47       -3.97     12.68 o
   3   5  19       21.17       22.44     14.74 o
   4   5  19       28.87       17.68     14.39 o
   5   5  19       34.04       32.60     15.85 o
  -4   6  19       27.27       23.22     11.29 o
  -3   6  19        0.45        5.28     13.60 o
  -2   6  19      101.57      119.06     14.68 o
  -1   6  19      153.43      154.92     19.17 o
   0   6  19      538.99      615.01     24.40 o
   1   6  19      147.43      179.02     29.04 o
   2   6  19       91.95       51.72     16.55 o
   3   6  19        1.32        9.14     14.19 o
   4   6  19       19.89       27.94     15.57 o
  -3   7  19        9.52       28.90     12.19 o
  -2   7  19       49.98       46.80     12.47 o
  -1   7  19      314.81      339.16     21.04 o
   0   7  19      115.50      124.54     15.70 o
   1   7  19      299.61      298.78     20.36 o
   2   7  19       44.14       24.25     21.95 o
   3   7  19       12.86        6.64     14.66 o
   0   0  20      289.56      300.52     37.06 o
   1   0  20       18.35        3.86     10.57 o
   2   0  20       92.55       99.05     14.60 o
   3   0  20      214.87      234.17     18.52 o
   4   0  20      127.24      143.45     19.99 o
   5   0  20       76.27       57.72     17.17 o
  -5   1  20       49.89       47.69     16.05 o
  -4   1  20      217.59      201.14     19.07 o
  -3   1  20      183.35      220.75     19.26 o
  -2   1  20       65.09       60.01     13.52 o
  -1   1  20       67.86       52.89     12.72 o
   0   1  20        0.15       -7.50     10.46 o
   1   1  20       66.00       74.72     13.26 o
   2   1  20       67.10       66.49     14.52 o
   3   1  20      181.42      178.01     17.24 o
   4   1  20      229.05      231.08     22.89 o
   5   1  20       43.56       55.11     16.62 o
  -4   2  20      143.76      153.85     24.43 o
  -3   2  20       46.82       39.37     12.48 o
  -2   2  20       28.77       27.44     11.74 o
  -1   2  20       15.15       27.84     15.32 o
   0   2  20        0.39       13.82     12.98 o
   1   2  20       14.53        1.44     10.80 o
   2   2  20       25.46       24.48     13.55 o
   3   2  20       50.93       67.88     16.64 o
   4   2  20      125.82       95.60     17.44 o
  -4   3  20        4.20        8.46     21.31 o
  -3   3  20       76.62       70.58     13.76 o
  -2   3  20       21.75        0.18     10.72 o
  -1   3  20       80.11       89.35     16.64 o
   0   3  20      146.25      148.62     16.14 o
   1   3  20       85.91       50.86     15.76 o
   2   3  20       16.09       25.47     12.20 o
   3   3  20       63.34       69.99     18.14 o
   4   3  20        7.13       11.16     14.77 o
  -3   4  20       71.37       35.04     15.26 o
  -2   4  20       49.32       61.90     16.32 o
  -1   4  20       60.79       76.11     14.43 o
   0   4  20      326.37      367.10     22.27 o
   1   4  20       51.97       45.59     12.99 o
   2   4  20       57.28       39.01     15.91 o
   3   4  20       61.05       54.20     16.14 o
  -2   5  20       36.31       34.14     24.28 o
  -1   5  20      254.90      287.51     20.42 o
   0   5  20       20.60       32.80     13.01 o
   1   5  20      263.02      290.68     20.56 o
   2   5  20       28.99       27.59     15.32 o
 
